# Supplementary material for: The host genes influencing Clostridioides difficile infection and the potential role of intestinal Lactobacillus acidophilus: a Mendelian randomization and animal model study
Source: Front Cell Infect Microbiol. 2025 Jul 8;15:1607476. doi: 10.3389/fcimb.2025.1607476 (PMC12279842; doi:10.3389/fcimb.2025.1607476)
Supplement: Supplementary Table 1 — Comprehensive results of SMR analysis integrating eQTL data from blood, transverse colon, and sigmoid colon with CDI. [file Table1.xlsx]

## Sheet: sigmoid_colon_CDI
probeID	ProbeChr	Gene	Probe_bp	topSNP	topSNP_chr	topSNP_bp	A1	A2	Freq	b_GWAS	se_GWAS	p_GWAS	b_eQTL	se_eQTL	p_eQTL	b_SMR	se_SMR	p_SMR	p_HEIDI	nsnp_HEIDI	qval_SMR
ENSG00000237491	1	RP11-206L10.9	714150	rs28692873	1	724324	A	G	0.0447316	0.0165606	0.126941	0.896203	1.00763	0.115318	2.37561e-18	0.0164352	0.125994	0.896215	NA	NA	0.999135
ENSG00000177757	1	FAM87B	752751	rs28692873	1	724324	A	G	0.0447316	0.0165606	0.126941	0.896203	1.22074	0.157503	9.14788e-15	0.013566	0.104002	0.896218	0.919059	4	0.999135
ENSG00000225880	1	LINC00115	761586	rs28692873	1	724324	A	G	0.0447316	0.0165606	0.126941	0.896203	0.676496	0.0879646	1.46509e-14	0.02448	0.187672	0.896218	0.926801	5	0.999135
ENSG00000228794	1	RP11-206L10.11	762988	rs12124819	1	776546	G	A	0.228628	0.0266816	0.0302385	0.377577	0.217861	0.0366525	2.7823e-09	0.122471	0.140318	0.382768	NA	NA	0.964892
ENSG00000187642	1	C1orf170	910579	rs13303368	1	914852	C	G	0.599404	-0.0452603	0.0247243	0.0671599	0.546577	0.0685988	1.61607e-15	-0.0828068	0.0464133	0.0744046	0.278066	20	0.956252
ENSG00000272512	1	RP11-54O7.17	931346	rs1936360	1	936111	T	C	0.590457	-0.0295092	0.0247044	0.232284	0.788912	0.0603433	4.65206e-39	-0.0374049	0.0314449	0.234228	0.767796	20	0.95777
ENSG00000188290	1	HES4	934342	rs3128115	1	935833	G	C	0.789264	0.012202	0.0296054	0.680226	0.399355	0.0544099	2.14005e-13	0.0305543	0.0742498	0.680701	0.577416	17	0.992364
ENSG00000188157	1	AGRN	955503	rs3128125	1	961464	T	G	0.346918	0.0172013	0.0254629	0.499332	-0.255551	0.044523	9.48115e-09	-0.0673106	0.100327	0.502276	0.55842	16	0.975978
ENSG00000217801	1	RP11-465B22.3	995114	rs12746483	1	1015817	A	G	0.724652	-0.0269738	0.0281002	0.337098	-0.341817	0.0590909	7.26885e-09	0.078913	0.0833325	0.343657	0.446965	14	0.964892
ENSG00000131591	1	C1orf159	1017198	rs4074137	1	1026707	A	C	0.601392	-0.011014	0.0251155	0.660999	0.226468	0.0297702	2.80085e-14	-0.0486338	0.111085	0.661526	0.289784	19	0.992364
ENSG00000162572	1	SCNN1D	1215816	rs146421901	1	1218334	A	G	0.0248509	0.0762206	0.059403	0.199453	0.550892	0.0825056	2.43844e-11	0.138359	0.109804	0.207649	0.996001	7	0.95777
ENSG00000127054	1	CPSF3L	1246965	rs76947392	1	1256608	A	G	0.127237	-0.00727323	0.0357137	0.838624	-0.293302	0.0529563	3.04961e-08	0.0247978	0.121847	0.838731	NA	NA	0.999135
ENSG00000224870	1	RP4-758J18.2	1334902	rs111876693	1	1336006	T	C	0.054672	0.0367554	0.0530942	0.488769	-0.517706	0.0876644	3.51485e-09	-0.0709967	0.103259	0.49173	NA	NA	0.975978
ENSG00000242485	1	MRPL20	1337288	rs2275915	1	1342612	C	G	0.16998	-0.0186464	0.0356279	0.600721	0.322522	0.0364647	9.17064e-19	-0.0578143	0.11066	0.601356	0.725258	13	0.991228
ENSG00000235098	1	ANKRD65	1353800	rs3766165	1	1354594	G	A	0.0924453	0.01528	0.0349956	0.662383	-1.06219	0.0720363	3.30301e-49	-0.0143854	0.0329611	0.662521	0.234072	20	0.992364
ENSG00000225905	1	RP4-758J18.7	1355625	rs3766165	1	1354594	G	A	0.0924453	0.01528	0.0349956	0.662383	-0.683628	0.0989171	4.80848e-12	-0.0223513	0.0512931	0.663013	0.282915	12	0.992364
ENSG00000215915	1	ATAD3C	1385069	rs1240695	1	1378837	C	T	0.208748	0.0282834	0.0270905	0.296469	-0.558633	0.0604617	2.47755e-20	-0.0506297	0.0488029	0.299535	0.342599	20	0.95777
ENSG00000160072	1	ATAD3B	1407143	rs146585597	1	1443209	C	G	0.0129225	0.0563713	0.131581	0.668349	-1.55697	0.16195	6.98653e-22	-0.0362058	0.0845948	0.668658	0.160954	19	0.992364
ENSG00000197785	1	ATAD3A	1447531	rs9439464	1	1469598	G	C	0.431412	-0.0235219	0.0256513	0.359148	-0.233177	0.0390035	2.25399e-09	0.100876	0.111294	0.364731	NA	NA	0.964892
ENSG00000189339	1	SLC35E2B	1592939	rs72634819	1	1596500	T	C	0.254473	0.0802563	0.0291637	0.00592461	-1.04566	0.0563106	5.67308e-77	-0.0767518	0.0281948	0.006485	0.0643475	20	0.686435
ENSG00000269737	1	RP11-345P4.7	1603429	rs28678861	1	1606287	C	G	0.964215	0.110641	0.0606322	0.0680331	-1.87273	0.143749	8.50893e-39	-0.0590801	0.0326924	0.0707392	0.03581	16	0.956252
ENSG00000215914	1	MMP23A	1631369	rs9442411	1	1619767	T	C	0.206759	0.0113715	0.031939	0.721812	-0.516966	0.0889959	6.28948e-09	-0.0219966	0.0618976	0.722311	0.904936	11	0.992364
ENSG00000008128	1	CDK11A	1634169	rs374313793	1	1620660	A	G	0.0417495	-0.234791	0.0942461	0.0127295	-1.79315	0.143131	5.24567e-36	0.130938	0.0535881	0.0145491	0.0961899	5	0.809746
ENSG00000227775	1	RP1-283E3.4	1655951	rs4648774	1	1592881	A	C	0.295229	0.0504047	0.0278933	0.0707538	0.848634	0.0557941	3.03007e-52	0.0593951	0.0330996	0.0727439	0.0112864	20	0.956252
ENSG00000215790	1	SLC35E2	1656277	rs374313793	1	1620660	A	G	0.0417495	-0.234791	0.0942461	0.0127295	-1.43636	0.124203	6.22373e-31	0.163463	0.0671197	0.0148759	0.126363	5	0.809746
ENSG00000231050	1	RP1-140A9.1	1822910	rs2474460	1	1844046	T	C	0.49006	-0.0215385	0.024619	0.381642	0.398514	0.0725325	3.923e-08	-0.054047	0.0625553	0.387594	0.0936175	16	0.964892
ENSG00000182873	1	RP11-181G12.2	2113233	rs2503701	1	2121118	T	C	0.60835	-0.0118905	0.0255021	0.641032	0.323509	0.0570727	1.44166e-08	-0.0367548	0.0790959	0.642156	0.668358	5	0.992364
ENSG00000162585	1	C1orf86	2115903	rs11587831	1	2110848	G	T	0.218688	0.00184994	0.0297715	0.950453	-0.304494	0.0323659	5.06319e-21	-0.00607546	0.0977758	0.950454	0.488985	10	0.999135
ENSG00000116151	1	MORN1	2252692	rs7545940	1	2299627	C	T	0.352883	-0.00928249	0.0255045	0.715891	-0.349428	0.0488748	8.71258e-13	0.0265648	0.0730838	0.716243	0.235852	10	0.992364
ENSG00000272420	1	RP4-740C4.7	2294500	rs10910055	1	2295778	C	A	0.352883	-0.00961765	0.0254925	0.705971	0.347421	0.0510284	9.87026e-12	-0.027683	0.073489	0.7064	0.185135	20	0.992364
ENSG00000157870	1	FAM213B	2517930	rs78027076	1	2525208	T	C	0.0208748	-0.0809731	0.0878296	0.356563	-1.00481	0.139268	5.39677e-13	0.0805855	0.0881199	0.360455	0.906962	5	0.964892
ENSG00000116213	1	WRAP73	3547331	rs6697769	1	3570883	T	C	0.489066	-0.00947235	0.0245508	0.699624	0.470394	0.0441846	1.81811e-26	-0.0201371	0.0522263	0.699813	0.214726	20	0.992364
ENSG00000227372	1	TP73-AS1	3652548	rs75438821	1	3663641	T	C	0.317097	0.0171494	0.0270107	0.525485	0.223422	0.0370788	1.68484e-09	0.0767579	0.121565	0.527769	0.132256	4	0.975978
ENSG00000235169	1	SMIM1	3689352	rs34961462	1	3689852	T	C	0.122266	-0.0783526	0.043078	0.0689334	-0.463318	0.0838382	3.26989e-08	0.169112	0.0978835	0.0840446	0.239252	10	0.956252
ENSG00000116198	1	CEP104	3728645	rs13374773	1	3773733	A	C	0.300199	-0.0403645	0.0273287	0.139676	-0.241877	0.0300051	7.55496e-16	0.16688	0.114867	0.146275	0.202554	20	0.956252
ENSG00000169598	1	DFFB	3773845	rs12753769	1	3792486	G	A	0.175944	0.0392279	0.0316061	0.21455	-0.454067	0.0523844	4.39837e-18	-0.0863923	0.0703166	0.219215	0.62652	19	0.95777
ENSG00000198912	1	C1orf174	3805689	rs6701422	1	3808171	C	T	0.737575	-0.030878	0.0284503	0.277775	0.774089	0.0616537	3.71125e-36	-0.0398895	0.0368903	0.279564	0.36014	12	0.95777
ENSG00000226374	1	RP13-614K11.2	4007209	rs12095155	1	4008484	A	G	0.163022	-0.0160382	0.0319721	0.615927	-0.564042	0.0683412	1.54058e-16	0.0284344	0.0567885	0.616577	0.515262	11	0.991228
ENSG00000131697	1	NPHP4	5922871	rs11120875	1	6009858	A	G	0.424453	-0.0304071	0.0248987	0.221998	0.522133	0.0511854	1.96591e-24	-0.0582363	0.048027	0.225293	0.396357	20	0.95777
ENSG00000158286	1	RNF207	6265535	rs114174266	1	6266086	G	A	0.0387674	-0.00364202	0.102082	0.97154	-1.02991	0.0938105	4.84242e-28	0.00353625	0.0991179	0.97154	0.669053	20	0.999135
ENSG00000116237	1	ICMT	6281253	rs12082244	1	6296794	G	C	0.0318091	-0.0380138	0.101841	0.708951	-0.525431	0.0632616	9.92468e-17	0.0723478	0.194019	0.70923	0.762236	10	0.992364
ENSG00000158292	1	GPR153	6307406	rs3789508	1	6336557	T	C	0.181909	0.0226529	0.0315298	0.472474	-0.365451	0.0506776	5.54241e-13	-0.0619861	0.0867035	0.474658	0.409764	14	0.975978
ENSG00000270171	1	RP11-338N10.1	7753184	rs4908684	1	7773380	G	C	0.487078	0.00875254	0.0245801	0.721779	-0.464073	0.0575041	7.01513e-16	-0.0188603	0.0530176	0.722038	0.628263	11	0.992364
ENSG00000049245	1	VAMP3	7831329	rs1048785	1	7841330	A	G	0.141153	-0.0145782	0.0320712	0.649428	0.410509	0.0579121	1.35594e-12	-0.0355125	0.0782859	0.650098	0.22075	6	0.992364
ENSG00000116288	1	PARK7	8014351	rs2493215	1	8007716	G	A	0.43837	0.00905227	0.025014	0.717436	-0.12899	0.023158	2.54737e-08	-0.0701781	0.194331	0.718005	0.168561	9	0.992364
ENSG00000238290	1	RP11-431K24.1	8086798	rs6699371	1	8167441	C	T	0.467197	-0.00679419	0.0253281	0.78851	0.374001	0.0665471	1.90855e-08	-0.0181662	0.0677991	0.788744	0.0757806	3	0.99555
ENSG00000049239	1	H6PD	9294834	rs732950	1	9309746	T	G	0.390656	-0.00868256	0.0259583	0.738016	-0.335186	0.0445365	5.22812e-14	0.0259037	0.0775209	0.738265	0.24456	8	0.993161
ENSG00000171608	1	PIK3CD	9711790	rs9430648	1	9749935	G	T	0.485089	-0.0280884	0.0246777	0.255032	0.208259	0.0372997	2.35865e-08	-0.134872	0.120932	0.264734	NA	NA	0.95777
ENSG00000231789	1	RP11-558F24.4	9732484	rs74338407	1	9747743	T	C	0.0497018	-0.062007	0.0621346	0.318305	1.11842	0.159666	2.47453e-12	-0.0554416	0.0561167	0.323167	0.511989	3	0.962247
ENSG00000162444	1	RBP7	10057264	rs181919452	1	9780987	C	T	0.0377734	0.0667013	0.0750304	0.374008	-0.845059	0.140433	1.77105e-09	-0.0789309	0.0897508	0.37916	0.591728	14	0.964892
ENSG00000175279	1	APITD1	10490159	rs2847336	1	10495110	T	C	0.0685885	0.000139145	0.0367567	0.99698	0.533349	0.0720257	1.31164e-13	0.000260889	0.0689168	0.99698	0.933173	6	0.999135
ENSG00000171824	1	EXOSC10	11126675	rs12569242	1	11127511	C	A	0.743539	-0.0326769	0.027266	0.230741	-0.303194	0.0489123	5.69228e-10	0.107776	0.0915946	0.239332	0.683422	13	0.95777
ENSG00000177000	1	MTHFR	11845780	rs1476413	1	11852300	T	C	0.280318	-0.0106672	0.0271999	0.694928	0.306299	0.0477273	1.38354e-10	-0.0348261	0.0889674	0.695466	0.947334	10	0.992364
ENSG00000011021	1	CLCN6	11866207	rs1023252	1	11899033	T	G	0.284294	-0.0162121	0.0273567	0.553437	0.252554	0.0414118	1.07006e-09	-0.0641926	0.10883	0.555297	0.877098	8	0.975978
ENSG00000242349	1	NPPA-AS1	11901074	rs198361	1	11905633	C	T	0.120278	0.0368047	0.0447045	0.410344	-0.90136	0.0870619	4.05159e-25	-0.0408324	0.0497533	0.411818	0.0651383	20	0.969599
ENSG00000116685	1	KIAA2013	11979648	rs72857784	1	11987520	C	T	0.115308	-0.0731376	0.0481037	0.128407	0.242664	0.0433478	2.16751e-08	-0.301395	0.205413	0.142305	0.211105	5	0.956252
ENSG00000083444	1	PLOD1	11994262	rs2207751	1	12020412	G	A	0.152087	-0.083641	0.0334587	0.0124254	0.264569	0.0442813	2.30462e-09	-0.316141	0.137088	0.0211044	0.100689	4	0.850105
ENSG00000162493	1	PDPN	13909960	rs6703700	1	13946586	A	G	0.319085	-0.0083627	0.0274898	0.760967	-0.260276	0.042984	1.40253e-09	0.0321301	0.105751	0.761259	0.525681	3	0.993161
ENSG00000175147	1	TMEM51-AS1	15442448	rs6429723	1	15498348	G	C	0.952286	0.0245475	0.0483021	0.611308	-0.534075	0.0751266	1.16887e-12	-0.0459626	0.0906715	0.612215	0.92826	8	0.991228
ENSG00000171729	1	TMEM51	15479028	rs3753315	1	15541412	A	G	0.162028	0.0372745	0.0397337	0.348189	-0.380416	0.0632553	1.8103e-09	-0.0979835	0.105711	0.353979	0.232602	6	0.964892
ENSG00000142621	1	FHAD1	15573768	rs10803375	1	15600217	T	C	0.624254	0.00408969	0.0255818	0.872986	0.621445	0.0545627	4.71339e-30	0.00658094	0.0411691	0.872998	0.830895	15	0.999135
ENSG00000132906	1	CASP9	15817327	rs4233532	1	15821585	T	C	0.514911	0.00815	0.0253264	0.747605	0.46214	0.0424842	1.46877e-27	0.0176353	0.0548264	0.747712	0.139627	20	0.993161
ENSG00000162461	1	SLC25A34	16062900	rs7748	1	16061035	C	G	0.21173	0.052393	0.0308471	0.089417	-0.609299	0.0511307	9.70894e-33	-0.085989	0.0511389	0.0926697	0.459187	20	0.956252
ENSG00000179743	1	RP11-169K16.9	16160560	rs4661668	1	16172443	T	C	0.0934394	0.0458768	0.0334836	0.170647	0.460293	0.0768552	2.1101e-09	0.0996687	0.0746234	0.181673	0.595129	7	0.956252
ENSG00000142632	1	ARHGEF19	16524349	rs221052	1	16533022	T	C	0.740557	0.0419681	0.0291118	0.14941	-0.7334	0.050287	3.53548e-48	-0.057224	0.0398878	0.151394	0.353801	17	0.956252
ENSG00000132881	1	RSG1	16558195	rs6693819	1	16556623	T	C	0.701789	-0.0155732	0.0303526	0.607897	-0.313063	0.038831	7.4937e-16	0.0497446	0.0971498	0.608623	0.434998	18	0.991228
ENSG00000037637	1	FBXO42	16573334	rs59033717	1	16644758	A	C	0.424453	0.0372219	0.0245289	0.129148	0.292445	0.0500608	5.16409e-09	0.127278	0.0866588	0.141906	0.0767908	6	0.956252
ENSG00000157191	1	NECAP2	16767167	rs821000	1	16773880	G	A	0.703777	-0.0104597	0.026615	0.694321	-0.210993	0.0343688	8.2999e-10	0.0495737	0.1264	0.694912	0.932561	4	0.992364
ENSG00000080947	1	CROCCP3	16793931	rs2165678	1	16813066	T	C	0.305169	-0.0126344	0.0280124	0.651968	-0.13475	0.0244532	3.57749e-08	0.0937618	0.208579	0.653053	0.623155	6	0.992364
ENSG00000215908	1	CROCCP2	16944751	rs374536392	1	17001070	T	C	0.0506958	-0.0704142	0.0724632	0.331188	0.657118	0.120425	4.85207e-08	-0.107156	0.112009	0.338732	0.340053	8	0.964892
ENSG00000186301	1	MST1P2	16972069	rs157247	1	16817131	C	T	0.217694	0.0436954	0.0304639	0.151477	0.589856	0.0732405	8.03344e-16	0.0740781	0.052459	0.157916	0.27905	10	0.956252
ENSG00000058453	1	CROCC	17066768	rs12217103	1	17275895	T	A	0.307157	0.0331652	0.0257208	0.197248	0.402261	0.0497252	5.98188e-16	0.082447	0.0647477	0.202891	0.708613	20	0.95777
ENSG00000186715	1	MST1L	17081405	rs9439631	1	16808350	A	G	0.558648	0.0286994	0.0251729	0.254248	0.380629	0.0646895	4.00625e-09	0.0753999	0.0673651	0.263023	0.541205	9	0.95777
ENSG00000238142	1	RP11-108M9.4	17215033	rs184750154	1	17079753	T	C	0.0586481	-0.0896052	0.0549341	0.102861	1.01077	0.144419	2.58049e-12	-0.0886504	0.0558053	0.112158	0.800717	11	0.956252
ENSG00000235241	1	RP11-108M9.5	17215590	rs2019755	1	17004770	T	G	0.519881	0.00394972	0.0251517	0.875217	-0.515856	0.0724922	1.1109e-12	-0.00765663	0.0487691	0.875247	0.824215	14	0.999135
ENSG00000117122	1	MFAP2	17300997	rs56265117	1	17306923	T	C	0.2833	0.0204774	0.0263117	0.436414	-0.308298	0.0416114	1.27273e-13	-0.0664208	0.0858146	0.438929	0.696383	20	0.969599
ENSG00000179051	1	RCC2	17733256	rs1408421	1	17754767	C	A	0.605368	0.040745	0.025055	0.103903	0.229075	0.0367663	4.64739e-10	0.177868	0.113039	0.115601	0.827487	3	0.956252
ENSG00000127481	1	UBR4	19401000	rs6688770	1	19450605	T	C	0.166998	0.0257504	0.0375437	0.49279	0.304219	0.0377092	7.17468e-16	0.0846443	0.123855	0.494346	0.103707	14	0.975978
ENSG00000127463	1	EMC1	19542158	rs6663221	1	19492707	T	C	0.412525	-0.0521537	0.0250835	0.0375985	-0.463425	0.0402167	1.00792e-30	0.11254	0.0550004	0.0407405	0.316612	20	0.910867
ENSG00000040487	1	PQLC2	19638820	rs599029	1	19648147	A	T	0.695825	0.00174316	0.0270231	0.948567	0.271779	0.0457742	2.89602e-09	0.00641389	0.0994363	0.94857	0.261675	5	0.999135
ENSG00000169914	1	OTUD3	20209006	rs10492999	1	20237760	G	A	0.05666	0.0302877	0.0407768	0.457623	0.768682	0.0978827	4.05893e-15	0.0394021	0.0532844	0.459623	0.604971	9	0.974483
ENSG00000127472	1	PLA2G5	20354672	rs719543	1	20399052	G	C	0.084493	0.0471003	0.0528286	0.372624	-0.575398	0.0724096	1.91955e-15	-0.0818569	0.0923883	0.375613	0.0664706	19	0.964892
ENSG00000227066	1	RP3-340N1.2	20480831	rs6426613	1	20480668	T	G	0.331014	-0.0243261	0.0254267	0.33871	0.53579	0.0717614	8.24967e-14	-0.0454023	0.0478445	0.342643	0.701607	6	0.964892
ENSG00000187980	1	PLA2G2C	20487746	rs10916718	1	20501442	C	T	0.399602	0.00538027	0.0258078	0.834859	0.364247	0.0422925	7.14379e-18	0.0147709	0.0708732	0.834906	0.231544	9	0.998119
ENSG00000090432	1	MUL1	20825943	rs6700034	1	20834610	A	C	0.119284	0.118621	0.0365595	0.00117612	0.397981	0.0434514	5.22684e-20	0.298057	0.097456	0.00222541	0.000667908	11	0.417178
ENSG00000158825	1	CDA	20915441	rs625149	1	20985796	A	G	0.629225	0.0124172	0.0252856	0.623372	0.287209	0.0481229	2.39819e-09	0.043234	0.0883365	0.624542	0.651568	11	0.991228
ENSG00000117242	1	PINK1-AS	20969150	rs12028312	1	20973941	T	C	0.410537	0.00690256	0.0252962	0.784954	0.429395	0.0597936	6.90569e-13	0.0160751	0.0589538	0.785105	0.543518	16	0.995426
ENSG00000227001	1	NBPF2P	21751118	rs10799691	1	21773362	G	C	0.746521	-0.0444634	0.0276571	0.107908	1.02743	0.0783892	3.01114e-39	-0.0432763	0.0271205	0.110554	0.0690881	20	0.956252
ENSG00000142794	1	NBPF3	21766621	rs4654948	1	21805978	A	G	0.771372	-0.0323602	0.0286575	0.258811	-1.09285	0.0677668	1.65808e-58	0.0296108	0.0262869	0.259976	0.121878	20	0.95777
ENSG00000142798	1	HSPG2	22148738	rs12757277	1	22183477	T	G	0.0487078	0.0193014	0.0576775	0.737894	0.421599	0.0619339	9.94909e-12	0.0457814	0.136972	0.738199	0.245556	3	0.993161
ENSG00000218510	1	LINC00339	22351681	rs11586488	1	22348556	C	T	0.277336	0.0175409	0.0279241	0.529896	1.30831	0.0622231	3.78439e-98	0.0134073	0.0213532	0.53008	0.699364	20	0.975978
ENSG00000070831	1	CDC42	22379120	rs2473290	1	22358457	C	T	0.785288	0.0168496	0.0270562	0.533439	-0.206569	0.037763	4.49687e-08	-0.0815689	0.131825	0.536071	0.408065	4	0.975978
ENSG00000125945	1	ZNF436	23685941	rs754984	1	23698120	G	C	0.0636183	0.0130787	0.0531497	0.805625	1.11609	0.108393	7.29059e-25	0.0117183	0.0476349	0.80568	0.471499	20	0.995893
ENSG00000249087	1	C1orf213	23695490	rs754984	1	23698120	G	C	0.0636183	0.0130787	0.0531497	0.805625	0.80859	0.0786223	8.27774e-25	0.0161747	0.0657501	0.80568	0.218028	19	0.995893
ENSG00000001460	1	STPG1	24683489	rs4648862	1	24765537	T	G	0.517893	-0.0387671	0.0245496	0.114305	-0.359158	0.0427594	4.48312e-17	0.107939	0.0695507	0.120675	0.125941	13	0.956252
ENSG00000261349	1	RP3-465N24.5	25592593	rs72660908	1	25583610	G	C	0.387674	-0.0226829	0.0259189	0.381493	-0.918167	0.0648051	1.4429e-45	0.0247045	0.0282828	0.382399	0.762469	20	0.964892
ENSG00000187010	1	RHD	25598884	rs55794721	1	25561667	A	G	0.388668	-0.0231078	0.0259206	0.37267	-1.12763	0.0649862	1.91027e-67	0.0204924	0.0230171	0.3733	0.764789	20	0.964892
ENSG00000224183	1	SDHDP6	25620655	rs55794721	1	25561667	A	G	0.388668	-0.0231078	0.0259206	0.37267	-1.00519	0.0743197	1.1101e-41	0.0229885	0.0258427	0.373706	0.647745	18	0.964892
ENSG00000188672	1	RHCE	25688740	rs9645452	1	25668326	T	C	0.444334	0.0306865	0.0245906	0.212069	-0.443653	0.0722187	8.08816e-10	-0.0691678	0.0565596	0.22136	0.109482	6	0.95777
ENSG00000204178	1	TMEM57	25757388	rs35495923	1	25851977	G	A	0.418489	-0.0149741	0.0251512	0.551601	0.238623	0.039963	2.35668e-09	-0.0627521	0.105924	0.553566	0.534139	7	0.975978
ENSG00000157978	1	LDLRAP1	25870071	rs11247902	1	25896065	C	T	0.503976	-0.0257548	0.0246369	0.295851	0.226422	0.0319202	1.30882e-12	-0.113747	0.109985	0.301041	0.582299	6	0.95777
ENSG00000117643	1	MAN1C1	25943959	rs3767879	1	26070909	T	C	0.494036	-0.0207561	0.0248991	0.4045	0.592642	0.0481769	8.90433e-35	-0.035023	0.0421101	0.405578	0.169426	12	0.967097
ENSG00000117640	1	MTFR1L	26145131	rs213623	1	26202724	G	C	0.522863	0.030078	0.0246162	0.221754	0.260515	0.0342954	3.04958e-14	0.115456	0.0957051	0.227674	0.863337	11	0.95777
ENSG00000158006	1	PAFAH2	26286258	rs12030759	1	26289422	A	C	0.637177	0.0527663	0.0279709	0.0592311	-0.225324	0.036662	7.9473e-10	-0.23418	0.129852	0.0713209	0.600615	6	0.956252
ENSG00000197245	1	FAM110D	26485511	rs3806383	1	26484721	T	G	0.313121	-0.00969753	0.0256452	0.705325	0.358797	0.0549112	6.39785e-11	-0.0270279	0.0715951	0.705794	0.0798261	16	0.992364
ENSG00000236782	1	RP11-96L14.7	26496438	rs8768	1	26497340	C	A	0.76839	0.0571819	0.0301543	0.0579189	0.515742	0.0738956	2.96594e-12	0.110873	0.0605875	0.067255	0.818466	14	0.956252
ENSG00000142675	1	CNKSR1	26503894	rs8768	1	26497340	C	A	0.76839	0.0571819	0.0301543	0.0579189	0.687646	0.0503579	1.88012e-42	0.083156	0.0442723	0.0603422	0.850319	20	0.956252
ENSG00000130695	1	CEP85	26560691	rs3795689	1	26560366	G	C	0.171968	-0.00428957	0.0314077	0.891365	0.349443	0.0492809	1.333e-12	-0.0122755	0.089896	0.891385	0.38815	5	0.999135
ENSG00000169442	1	CD52	26644448	rs67402791	1	26645970	A	T	0.735586	0.0164978	0.0269557	0.540517	0.308514	0.0513239	1.84243e-09	0.053475	0.0878244	0.5426	0.114504	5	0.975978
ENSG00000060642	1	PIGV	27113963	rs34353981	1	27213362	C	T	0.0715706	-0.0748516	0.0467153	0.109091	-0.60305	0.0907708	3.05989e-11	0.124122	0.0796861	0.11932	0.601709	5	0.956252
ENSG00000186501	1	TMEM222	27648651	rs150461998	1	27661952	T	C	0.0168986	-0.47926	0.332142	0.149038	0.793122	0.12788	5.57272e-10	-0.60427	0.429962	0.159902	0.0162276	7	0.956252
ENSG00000117748	1	RPA2	28218035	rs17185052	1	28241083	A	G	0.0626243	0.0385808	0.0584836	0.509455	1.45658	0.0879529	1.33545e-61	0.0264873	0.0401832	0.509791	0.624347	18	0.975978
ENSG00000158161	1	EYA3	28296855	rs521908	1	28382580	T	A	0.257455	0.043425	0.0281073	0.122353	0.350174	0.047798	2.36913e-13	0.12401	0.0820321	0.130604	0.910973	6	0.956252
ENSG00000126698	1	DNAJC8	28525967	rs546569	1	28575140	G	T	0.293241	0.0128138	0.0275314	0.641628	-0.169203	0.0295172	9.90435e-09	-0.0757303	0.163248	0.642721	0.610308	9	0.992364
ENSG00000130770	1	ATPIF1	28562620	rs548177	1	28568093	C	T	0.294235	0.0110887	0.0275099	0.68689	-0.306172	0.0296034	4.52695e-25	-0.0362172	0.0899193	0.687114	0.933272	20	0.992364
ENSG00000270605	1	RP5-1092A3.4	28566020	rs568095	1	28572480	T	C	0.293241	0.0119384	0.0275253	0.664488	-0.645099	0.0446272	2.32112e-47	-0.0185063	0.0426875	0.66463	0.915391	20	0.992364
ENSG00000204138	1	PHACTR4	28696114	rs4908410	1	28704446	T	C	0.345924	0.0303872	0.0255655	0.234596	-0.550797	0.0476643	6.90429e-31	-0.0551695	0.0466604	0.237061	0.683957	20	0.95777
ENSG00000116353	1	MECR	29519385	rs472843	1	29457478	T	G	0.0884692	-0.00805419	0.0463364	0.862007	-0.349153	0.0628162	2.72371e-08	0.0230678	0.132776	0.862074	0.831628	6	0.999135
ENSG00000162517	1	PEF1	32095463	rs3753611	1	32082486	T	C	0.645129	0.0282098	0.0256452	0.271331	0.202994	0.0288912	2.12312e-12	0.138969	0.127874	0.277141	0.492883	20	0.95777
ENSG00000004455	1	AK2	33473585	rs35604827	1	33508775	T	C	0.308151	0.0402027	0.0268072	0.133692	-0.223885	0.0386948	7.21176e-09	-0.179569	0.123693	0.146578	0.0688428	5	0.956252
ENSG00000184389	1	A3GALT2	33772367	rs6675371	1	33862037	T	C	0.234592	0.02728	0.031357	0.384311	0.676955	0.0872449	8.54344e-15	0.0402981	0.0466109	0.387278	0.0769329	20	0.964892
ENSG00000233246	1	RP11-415J8.5	33815953	rs4652857	1	33822147	T	C	0.510934	0.0270359	0.0245265	0.270327	0.554602	0.060075	2.66047e-20	0.0487483	0.0445377	0.273719	0.589502	18	0.95777
ENSG00000163866	1	SMIM12	35178338	rs11803179	1	35311455	A	G	0.338966	0.0170151	0.0275459	0.536772	0.23524	0.0316432	1.05255e-13	0.0723308	0.117501	0.538173	0.196842	6	0.975978
ENSG00000189280	1	GJB5	35220648	rs1764405	1	35246297	G	A	0.666998	0.089556	0.027748	0.00124891	0.437476	0.0782151	2.22871e-08	0.204711	0.0732296	0.00518256	NA	NA	0.601424
ENSG00000230163	1	RP5-997D16.2	35316295	rs11803179	1	35311455	A	G	0.338966	0.0170151	0.0275459	0.536772	-0.286078	0.0454059	2.96768e-10	-0.0594771	0.0967497	0.538718	NA	NA	0.975978
ENSG00000197056	1	ZMYM1	35525387	rs2101973	1	35561510	A	G	0.893638	0.0584512	0.0341934	0.0873715	-0.415792	0.0631769	4.66069e-11	-0.140578	0.0849655	0.0980198	0.930114	6	0.956252
ENSG00000142694	1	EVA1B	36787632	rs58971913	1	36787888	A	G	0.420477	-0.0361635	0.0253586	0.153844	-0.212857	0.0313868	1.18742e-11	0.169896	0.12174	0.162846	0.186111	7	0.956252
ENSG00000116883	1	RP11-268J15.5	36789335	rs12116935	1	36789546	G	A	0.421471	-0.0313916	0.0253352	0.215327	0.245886	0.0393082	3.96662e-10	-0.127667	0.105038	0.2242	0.256587	5	0.95777
ENSG00000116885	1	OSCP1	36881428	rs2275473	1	36929673	T	C	0.188867	-0.0515722	0.0337671	0.126689	0.300884	0.0506776	2.89907e-09	-0.171402	0.11588	0.139104	0.500855	10	0.956252
ENSG00000163873	1	GRIK3	37261128	rs114940736	1	37330701	G	A	0.0487078	-0.0574657	0.0476267	0.227592	-0.383908	0.0593241	9.71236e-11	0.149686	0.126196	0.235565	NA	NA	0.95777
ENSG00000233621	1	RP11-422J8.1	37920480	rs75785507	1	37939999	A	G	0.328032	-0.0548455	0.0249495	0.0279306	-0.746055	0.0611047	2.76769e-34	0.073514	0.0339796	0.0305047	0.994558	20	0.875636
ENSG00000163875	1	MEAF6	37958176	rs4653297	1	37987742	C	T	0.474155	-0.0129009	0.0248386	0.60349	0.188391	0.0320756	4.27102e-09	-0.0684794	0.132361	0.604898	0.681966	6	0.991228
ENSG00000163879	1	DNALI1	38022520	rs10908362	1	38061706	C	G	0.573559	-0.0265714	0.0262303	0.311057	-0.587471	0.0562952	1.70626e-25	0.0452301	0.0448594	0.313327	0.895932	20	0.95777
ENSG00000116922	1	C1orf109	38147242	rs10908370	1	38163747	T	C	0.17495	0.0316199	0.0296586	0.286365	0.339264	0.0505248	1.88319e-11	0.0932015	0.0885154	0.292368	NA	NA	0.95777
ENSG00000204084	1	INPP5B	38326369	rs12563037	1	38258644	C	G	0.276342	-0.0320634	0.0253013	0.20506	-0.497392	0.0582075	1.28372e-17	0.064463	0.0514243	0.210005	0.668171	20	0.95777
ENSG00000183431	1	SF3A3	38422647	rs7366048	1	38463504	T	C	0.420477	0.0340016	0.0257495	0.186676	0.185248	0.0295093	3.43798e-10	0.183546	0.142042	0.196288	0.638847	4	0.95777
ENSG00000168653	1	NDUFS5	39491990	rs6682588	1	39521809	G	C	0.297217	-0.00460225	0.0285154	0.871782	-0.742064	0.0388069	1.6583e-81	0.00620196	0.0384285	0.871787	0.419243	17	0.999135
ENSG00000237624	1	OXCT2P1	39980628	rs3916164	1	40069939	A	G	0.295229	0.014517	0.0264776	0.583503	0.740975	0.0733117	5.13381e-24	0.0195918	0.035786	0.584056	0.265878	20	0.984488
ENSG00000182109	1	RP11-69E11.4	39987952	rs79473113	1	40020020	A	C	0.0407555	-0.117367	0.0510347	0.0214625	-1.0617	0.101636	1.52754e-25	0.110546	0.04922	0.0247063	0.923198	17	0.858106
ENSG00000243970	1	PPIEL	39997510	rs79473113	1	40020020	A	C	0.0407555	-0.117367	0.0510347	0.0214625	-0.927881	0.143441	9.88214e-11	0.126489	0.0583738	0.0302437	NA	NA	0.875636
ENSG00000084072	1	PPIE	40157854	rs7513045	1	40204166	T	G	0.355865	0.0144837	0.025457	0.569392	0.843359	0.0536714	1.22504e-55	0.0171738	0.030205	0.569645	0.195193	20	0.980268
ENSG00000043514	1	TRIT1	40306723	rs137882240	1	40346661	A	G	0.101392	0.0030182	0.0406726	0.940845	-0.792184	0.0852485	1.50501e-20	-0.00380997	0.051344	0.940847	0.734419	14	0.999135
ENSG00000131238	1	PPT1	40538379	rs10789081	1	40565712	T	G	0.67992	-0.0083188	0.0252865	0.742169	-0.233658	0.037208	3.39067e-10	0.0356025	0.108369	0.74251	0.428157	13	0.993161
ENSG00000187815	1	ZFP69	40942887	rs6600338	1	40939737	C	A	0.32505	-0.03507	0.026788	0.190479	-0.347403	0.0445278	6.09657e-15	0.100949	0.0781873	0.196663	0.433171	11	0.95777
ENSG00000238287	1	RP11-656D10.3	40958829	rs11208254	1	40959506	T	G	0.328032	-0.0321859	0.0268574	0.230762	-0.947504	0.0718789	1.1146e-39	0.0339691	0.0284623	0.232682	0.454459	20	0.95777
ENSG00000164002	1	EXO5	40974413	rs6699445	1	40989620	T	C	0.191849	0.0371213	0.0311695	0.233673	0.340719	0.0514106	3.41622e-11	0.10895	0.0929469	0.241127	0.486418	7	0.95777
ENSG00000235358	1	RP11-399E6.1	41708045	rs12045171	1	41528805	A	G	0.112326	-0.0400715	0.0380618	0.292431	0.949775	0.103027	3.00656e-20	-0.0421905	0.040335	0.29556	0.346387	10	0.95777
ENSG00000127129	1	EDN2	41944446	rs6674101	1	41950473	A	G	0.274354	0.0103287	0.0285198	0.717234	-0.351549	0.0597897	4.10854e-09	-0.0293805	0.0812798	0.717745	0.876643	4	0.992364
ENSG00000066185	1	ZMYND12	42896000	rs57434846	1	42905006	A	G	0.152087	-0.0433895	0.0414882	0.295641	-0.471317	0.0667238	1.62125e-12	0.0920601	0.0889857	0.300879	0.278209	6	0.95777
ENSG00000186409	1	CCDC30	42929001	rs12410069	1	43057918	A	G	0.162028	-0.0303107	0.0384615	0.43065	0.607502	0.0718922	2.90847e-17	-0.049894	0.0635856	0.432645	0.478831	18	0.969599
ENSG00000164008	1	C1orf50	43232940	rs17385526	1	43238031	G	A	0.253479	-0.0241626	0.0257492	0.348047	-0.320912	0.052026	6.90271e-10	0.0752935	0.0811607	0.353559	0.545615	19	0.964892
ENSG00000228452	1	RP5-994D16.9	43241484	rs11210713	1	43234243	T	A	0.305169	-0.0201329	0.0253323	0.426758	0.424449	0.0583118	3.36405e-13	-0.047433	0.0600375	0.429495	0.602457	20	0.969599
ENSG00000177868	1	CCDC23	43272723	rs323719	1	43270928	A	G	0.296223	-0.0248398	0.0254184	0.328451	0.430082	0.0438328	1.00087e-22	-0.057756	0.0593937	0.330839	0.610773	20	0.964892
ENSG00000164010	1	ERMAP	43282795	rs11581978	1	43302515	T	A	0.164016	-0.0457589	0.034344	0.182739	-0.528779	0.0583606	1.29802e-19	0.0865369	0.0656481	0.187439	0.356937	3	0.956905
ENSG00000227533	1	SLC2A1-AS1	43424720	rs3754226	1	43424812	G	C	0.164016	0.00797091	0.0286243	0.780655	0.966044	0.0775264	1.2208e-35	0.00825108	0.0296378	0.780708	0.961585	15	0.995426
ENSG00000243710	1	WDR65	43637820	rs3120045	1	43697968	A	G	0.66004	0.00342685	0.0253278	0.892375	-0.58307	0.0768013	3.1517e-14	-0.00587725	0.0434456	0.892392	NA	NA	0.999135
ENSG00000198198	1	SZT2	43855553	rs1999674	1	43881941	G	A	0.636183	-0.0160594	0.0263537	0.542273	-0.187455	0.0329164	1.23462e-08	0.0856707	0.141389	0.544568	0.286048	3	0.975978
ENSG00000237950	1	RP11-7O11.3	44410042	rs34830883	1	44405339	C	T	0.746521	-0.0545437	0.0285151	0.0557738	0.517576	0.0746439	4.09282e-12	-0.105383	0.0571514	0.0651939	0.091914	12	0.956252
ENSG00000142937	1	RPS8	45240923	rs11589147	1	45319121	T	A	0.0924453	-0.0692673	0.0348166	0.0466466	-0.303664	0.0473097	1.37495e-10	0.228105	0.120036	0.0573937	0.644355	7	0.956252
ENSG00000222009	1	BTBD19	45274154	rs2133501	1	45353284	T	C	0.171968	0.0847866	0.033804	0.0121353	-0.339814	0.0570298	2.54507e-09	-0.249509	0.107932	0.0207929	0.046195	6	0.847122
ENSG00000126088	1	UROD	45477819	rs12749939	1	45478433	T	C	0.212724	-0.0269623	0.0283701	0.341922	-0.364798	0.033791	3.60651e-27	0.0739102	0.0780701	0.343784	0.0268808	20	0.964892
ENSG00000086015	1	MAST2	46252659	rs7515491	1	46355079	G	A	0.44831	0.0162265	0.0247776	0.51254	0.362824	0.0375334	4.17609e-22	0.0447228	0.0684475	0.513506	0.358754	19	0.975978
ENSG00000173660	1	UQCRH	46769303	rs41292543	1	46774783	G	A	0.117296	-0.0236194	0.0467765	0.6136	-0.34845	0.0510601	8.83448e-12	0.0677842	0.134609	0.614567	0.762902	4	0.991228
ENSG00000117480	1	FAAH	46859937	rs35361357	1	46883086	G	C	0.743539	0.0226405	0.0264773	0.392501	0.269589	0.0481603	2.17163e-08	0.0839815	0.0993529	0.397951	0.894957	4	0.966907
ENSG00000232022	1	RP5-1109J22.1	46897801	rs55646923	1	46882753	T	C	0.631213	0.0150634	0.0253794	0.552828	-0.355972	0.0512242	3.67116e-12	-0.0423163	0.0715556	0.554269	0.745811	6	0.975978
ENSG00000142973	1	CYP4B1	47223510	rs143145493	1	47291902	C	G	0.128231	-0.00108172	0.0348098	0.97521	-0.266679	0.0443526	1.8246e-09	0.00405626	0.130532	0.97521	0.496273	3	0.999135
ENSG00000242267	1	SKINTL	48561764	rs169877	1	48727052	A	G	0.658052	0.0129538	0.0257574	0.615024	-0.374686	0.0612285	9.38869e-10	-0.0345724	0.0689757	0.616212	0.161395	4	0.991228
ENSG00000117834	1	SLC5A9	48688357	rs10489600	1	48700325	G	A	0.501988	0.0267984	0.0246149	0.276284	0.364049	0.0531608	7.48502e-12	0.0736121	0.0684634	0.282284	0.866224	20	0.95777
ENSG00000272491	1	RP5-1024N4.4	48693560	rs61774389	1	48927922	T	C	0.423459	0.028472	0.025361	0.261578	0.69491	0.0519356	7.8898e-41	0.0409722	0.0366236	0.263252	0.533117	20	0.95777
ENSG00000132122	1	SPATA6	48761044	rs4489605	1	48893849	A	G	0.424453	0.0290896	0.0253662	0.251471	-0.218899	0.0351749	4.87255e-10	-0.132891	0.117832	0.259406	0.705507	20	0.95777
ENSG00000085832	1	EPS15	51819935	rs151129349	1	51999831	A	G	0.0506958	0.0701207	0.071238	0.32496	0.653404	0.0813409	9.51912e-16	0.107316	0.109841	0.328565	0.43324	10	0.962395
ENSG00000078618	1	NRD1	52254863	rs114298011	1	52167025	A	G	0.0178926	0.170736	0.0997999	0.0871204	0.68016	0.11216	1.3261e-09	0.251023	0.152457	0.0996574	0.00031889	10	0.956252
ENSG00000154222	1	CC2D1B	52811395	rs7511710	1	53018012	A	G	0.0497018	0.0571038	0.0528609	0.280023	0.606822	0.0766213	2.3798e-15	0.094103	0.0879177	0.28446	0.577073	20	0.95777
ENSG00000134748	1	PRPF38A	52870236	rs11805462	1	53003821	T	C	0.0506958	0.0570802	0.0528606	0.280219	0.446101	0.0668238	2.45921e-11	0.127954	0.120035	0.286437	0.848023	4	0.95777
ENSG00000134744	1	ZCCHC11	52873954	rs11805462	1	53003821	T	C	0.0506958	0.0570802	0.0528606	0.280219	0.758017	0.0646729	9.97371e-32	0.075302	0.0700307	0.282253	0.358782	20	0.95777
ENSG00000116157	1	GPX7	53068044	rs3753754	1	53070393	T	C	0.580517	5.99417e-05	0.0247482	0.998067	-0.570639	0.0413134	2.14408e-43	-0.000105043	0.0433693	0.998067	0.346954	20	0.999135
ENSG00000121310	1	ECHDC2	53361656	rs12745439	1	53247318	G	A	0.0417495	0.101036	0.059962	0.0919899	0.300043	0.0523996	1.02795e-08	0.336738	0.208318	0.105994	0.654787	6	0.956252
ENSG00000162383	1	SLC1A7	53552855	rs17376279	1	53525481	T	C	0.0377734	0.0852958	0.0714691	0.232687	0.796581	0.142379	2.2091e-08	0.107077	0.0917384	0.243128	0.0239317	7	0.95777
ENSG00000235563	1	RP11-334A14.8	53580248	rs12737414	1	53566818	T	C	0.898608	0.0550847	0.0397865	0.166203	-0.406025	0.0696984	5.69576e-09	-0.135668	0.10072	0.177984	0.63139	4	0.956252
ENSG00000162384	1	C1orf123	53679771	rs2275087	1	53694388	C	T	0.316103	0.0129448	0.0251995	0.607467	-0.335988	0.0346964	3.5388e-22	-0.0385276	0.0751066	0.607971	0.991819	17	0.991228
ENSG00000215883	1	CYB5RL	54638009	rs140708162	1	54620197	A	G	0.0437376	0.0196625	0.0561762	0.726327	-1.59277	0.194949	3.07952e-16	-0.0123448	0.0353018	0.726568	NA	NA	0.992989
ENSG00000198711	1	SSBP3-AS1	54703710	rs12031348	1	54668779	G	A	0.128231	0.00328733	0.0326846	0.919886	0.407039	0.0735776	3.16411e-08	0.0080762	0.0803117	0.919899	0.32201	3	0.999135
ENSG00000184313	1	MROH7	55107463	rs1368883	1	55075452	A	G	0.538767	-0.0412226	0.0246902	0.0949992	0.243739	0.0378497	1.1974e-10	-0.169126	0.104647	0.10606	0.505998	16	0.956252
ENSG00000006555	1	TTC22	55245385	rs12035578	1	55237850	T	G	0.172962	-0.0264456	0.0323306	0.413371	0.337827	0.0455422	1.19001e-13	-0.0782815	0.0962817	0.416192	NA	NA	0.969599
ENSG00000162402	1	USP24	55532032	rs662145	1	55529828	T	C	0.767396	-0.00247065	0.0293588	0.932934	0.21321	0.0361277	3.60051e-09	-0.0115879	0.137713	0.932941	0.429963	15	0.999135
ENSG00000162600	1	OMA1	58881056	rs11808438	1	59003627	C	G	0.119284	-0.0113871	0.0422248	0.787408	-0.412205	0.0497659	1.2023e-16	0.0276248	0.102491	0.787518	0.813571	5	0.995426
ENSG00000184292	1	TACSTD2	59041099	rs7355166	1	58985750	A	G	0.292247	-0.0523711	0.0311388	0.0925955	-0.531151	0.0731777	3.91783e-13	0.0985993	0.0601784	0.101328	0.962265	8	0.956252
ENSG00000162601	1	MYSM1	59120411	rs232877	1	59115293	T	A	0.873757	0.0365704	0.0452196	0.418671	-0.215634	0.0376235	9.96259e-09	-0.169595	0.211783	0.42325	0.105485	7	0.969599
ENSG00000237352	1	RP11-145M4.3	59522315	rs1408954	1	59486190	G	A	0.422465	0.01314	0.0250519	0.599924	0.401665	0.0620599	9.65738e-11	0.0327138	0.0625746	0.601115	0.655463	5	0.991228
ENSG00000240563	1	L1TD1	62660503	rs2457823	1	62661505	A	G	0.456262	0.0383176	0.0246801	0.120527	0.746607	0.0671104	9.47477e-29	0.0513223	0.0333767	0.12413	0.935713	20	0.956252
ENSG00000132854	1	KANK4	62702651	rs12123703	1	62861261	G	A	0.0506958	0.0518978	0.0487401	0.286973	-0.932414	0.117067	1.65498e-15	-0.0556596	0.0527381	0.291244	0.663809	13	0.95777
ENSG00000142856	1	ITGB3BP	63906441	rs855316	1	64069495	A	G	0.684891	-0.0443475	0.0260361	0.0885116	-1.28346	0.0604163	3.77798e-100	0.0345531	0.020351	0.0895343	0.661664	20	0.956252
ENSG00000162433	1	AK4	65613232	rs7551080	1	65613816	C	T	0.0864811	-0.0178096	0.050793	0.725865	-0.318203	0.0485548	5.62112e-11	0.0559693	0.159853	0.726241	0.940044	4	0.992989
ENSG00000152760	1	TCTEX1D1	67218142	rs10493419	1	67239777	A	G	0.151093	-0.0111045	0.0360884	0.758309	-0.555709	0.075169	1.43776e-13	0.0199826	0.0649974	0.758511	0.658512	11	0.993161
ENSG00000198160	1	MIER1	67390578	rs975451	1	67480060	C	T	0.736581	0.0135813	0.0256432	0.596372	-0.274026	0.0384772	1.06548e-12	-0.0495621	0.0938379	0.597383	0.610865	9	0.991228
ENSG00000172380	1	GNG12	68167149	rs11581047	1	68343517	T	C	0.340954	0.00368978	0.0276756	0.893938	0.199875	0.0362375	3.47399e-08	0.0184604	0.138505	0.893969	0.21215	4	0.999135
ENSG00000116729	1	WLS	68564142	rs10493441	1	68720758	A	G	0.0864811	0.0914086	0.0356428	0.0103302	-0.416117	0.058356	9.98856e-13	-0.21967	0.0910271	0.0158113	0.216393	3	0.825952
ENSG00000033122	1	LRRC7	70034081	rs12141191	1	70121561	A	G	0.518887	0.0465129	0.0249052	0.0618173	-0.410139	0.0503619	3.82937e-16	-0.113408	0.0623001	0.0687065	0.420439	20	0.956252
ENSG00000197568	1	HHLA3	70820488	rs71651454	1	70842317	T	C	0.198807	-0.0102814	0.0335683	0.75939	-0.265344	0.0449756	3.64084e-09	0.0387474	0.126679	0.759703	0.660329	8	0.993161
ENSG00000254685	1	FPGT	74663896	rs186136551	1	74565900	C	A	0.475149	-0.0443032	0.0245176	0.070762	-0.362329	0.0377347	7.8405e-22	0.122273	0.0688545	0.075762	0.00735533	13	0.956252
ENSG00000116783	1	TNNI3K	74663947	rs792323	1	74707594	T	C	0.142147	0.114094	0.0309989	0.000232707	-0.848439	0.0740336	2.09042e-30	-0.134475	0.0383744	0.000457825	0.353799	20	0.148762
ENSG00000272864	1	RP11-17E13.2	75164453	rs7527057	1	75172001	A	T	0.459245	-0.0304108	0.0254911	0.232872	-0.674438	0.0488425	2.26769e-43	0.0450906	0.0379369	0.234609	0.952354	20	0.95777
ENSG00000116791	1	CRYZ	75171170	rs17552114	1	75172652	C	T	0.0417495	0.00489585	0.0835684	0.953283	-1.34787	0.14608	2.7856e-20	-0.00363229	0.0620016	0.953284	0.453242	8	0.999135
ENSG00000162623	1	TYW3	75198836	rs11162945	1	75234527	C	A	0.126243	0.0310668	0.0300802	0.301698	-0.472819	0.0437973	3.60974e-27	-0.0657055	0.0639093	0.303901	0.892049	10	0.95777
ENSG00000117054	1	ACADM	76190036	rs7551136	1	76167040	T	C	0.548708	0.0145334	0.0245964	0.554604	0.284222	0.0331335	9.64632e-18	0.051134	0.0867445	0.55554	0.42062	20	0.975978
ENSG00000057468	1	MSH4	76262567	rs1146644	1	76264788	C	T	0.611332	-0.0460167	0.0247271	0.0627466	0.5198	0.0562963	2.62466e-20	-0.0885277	0.048527	0.0681072	0.149509	20	0.956252
ENSG00000122432	1	SPATA1	84971974	rs3813607	1	84970107	G	A	0.171968	0.027205	0.0329319	0.408749	-0.494077	0.0746965	3.72902e-11	-0.0550623	0.0671712	0.41237	0.939661	10	0.969599
ENSG00000117151	1	CTBS	85015289	rs2945138	1	85084120	A	G	0.0298211	0.0951588	0.0970324	0.326746	0.706809	0.0974156	3.99882e-13	0.134632	0.138531	0.331123	0.914558	7	0.964892
ENSG00000055732	1	MCOLN3	85483765	rs6699956	1	85450472	A	G	0.16004	-0.012025	0.0324899	0.711295	0.313122	0.0521178	1.87866e-09	-0.0384036	0.103958	0.711819	0.735493	9	0.992364
ENSG00000117174	1	ZNHIT6	86115106	rs1047893	1	86195047	C	T	0.514911	0.0303889	0.0247665	0.219816	0.408142	0.0416951	1.25867e-22	0.0744567	0.061156	0.223418	0.623119	20	0.95777
ENSG00000122417	1	ODF2L	86814344	rs7415758	1	86895953	G	A	0.279324	-0.0104761	0.0261286	0.688462	-0.381661	0.0381257	1.36922e-23	0.0274487	0.0685151	0.688698	0.453792	20	0.992364
ENSG00000183291	1	2025-09-15	87328132	rs519710	1	87351803	A	G	0.195825	-0.0273402	0.0324872	0.400029	0.192585	0.0339413	1.39448e-08	-0.141964	0.170536	0.405148	0.192737	14	0.967097
ENSG00000137944	1	CCBL2	89401456	rs10754258	1	89447978	A	T	0.455268	0.00837378	0.0251914	0.739583	-0.450592	0.0411194	6.07416e-28	-0.018584	0.0559331	0.739698	0.145083	20	0.993161
ENSG00000117226	1	GBP3	89472349	rs12121223	1	89481583	T	C	0.32008	0.047291	0.0287715	0.100244	-0.816202	0.0460957	3.72288e-70	-0.0579403	0.035402	0.101706	0.178511	20	0.956252
ENSG00000117228	1	GBP1	89518002	rs10922564	1	89547162	T	G	0.465209	-0.0156943	0.0246956	0.525098	-0.327971	0.0444212	1.54517e-13	0.0478527	0.0755765	0.526623	0.774592	12	0.975978
ENSG00000213512	1	GBP7	89597434	rs623134	1	89650850	T	A	0.49006	-0.0195531	0.0247832	0.430131	0.597289	0.0676934	1.1099e-18	-0.0327364	0.0416584	0.431967	0.749142	20	0.969599
ENSG00000225492	1	GBP1P1	89873238	rs12744336	1	89894760	T	C	0.887674	0.0032907	0.0417938	0.937242	0.671681	0.0728566	2.99278e-20	0.0048992	0.062225	0.937244	0.153524	11	0.999135
ENSG00000197147	1	LRRC8B	89990395	rs4658279	1	90022799	A	G	0.465209	-0.00985562	0.0245394	0.687961	0.225034	0.029883	5.05494e-14	-0.0437961	0.109203	0.68838	0.0157142	12	0.992364
ENSG00000231613	1	RP5-943J3.1	90254473	rs504053	1	90230119	A	C	0.472167	-0.0113801	0.0251726	0.65121	-0.627738	0.0698174	2.44689e-19	0.0181287	0.0401511	0.65162	0.533022	14	0.992364
ENSG00000162669	1	HFM1	91726323	rs12757326	1	91870130	A	G	0.924453	-0.00149747	0.0414372	0.971172	-1.06142	0.113609	9.3843e-21	0.00141082	0.0390397	0.971172	0.986207	14	0.999135
ENSG00000097046	1	CDC7	91966408	rs13447454	1	91966406	A	G	0.129225	0.0231227	0.0302151	0.444111	-0.337728	0.059629	1.48038e-08	-0.0684655	0.0902787	0.448225	NA	NA	0.9713
ENSG00000067208	1	EVI5	92974253	rs1556563	1	93034221	A	G	0.808151	-0.0858007	0.0289664	0.00305569	-0.403652	0.0593888	1.0699e-11	0.212561	0.0782794	0.00661929	0.487294	20	0.686435
ENSG00000223745	1	RP4-717I23.3	93727743	rs9432680	1	93761393	A	G	0.194831	-0.075655	0.0332762	0.0229932	-0.79757	0.0486152	1.73887e-60	0.0948569	0.0421207	0.0243207	0.213496	20	0.858106
ENSG00000117505	1	DR1	93811445	rs10782959	1	93811569	G	A	0.734592	0.0670593	0.0290191	0.0208406	-0.316241	0.0414417	2.3296e-14	-0.212051	0.0958778	0.0269887	0.470555	11	0.869332
ENSG00000230439	1	RP11-488P3.1	94218480	rs1980083	1	94207992	A	G	0.37674	-0.00274351	0.0259226	0.915713	0.954051	0.0609387	3.02754e-55	-0.00287564	0.0271717	0.915715	0.267533	20	0.999135
ENSG00000137962	1	ARHGAP29	94614544	rs2151849	1	94535174	G	A	0.257455	0.0530648	0.0282514	0.0603393	0.455138	0.0468153	2.42995e-22	0.116591	0.06322	0.0651536	0.265343	9	0.956252
ENSG00000117528	1	ABCD3	94883933	rs2147795	1	94948133	C	T	0.766402	0.0127251	0.0265915	0.632268	-0.653594	0.0442475	2.24308e-49	-0.0194694	0.0407064	0.632444	0.868651	15	0.991228
ENSG00000143036	1	SLC44A3	95285898	rs4847362	1	95307974	A	G	0.318091	-0.000450191	0.0262578	0.986321	0.389226	0.0474132	2.22609e-16	-0.00115663	0.0674617	0.986321	0.0113662	14	0.999135
ENSG00000235501	1	RP4-639F20.1	95393122	rs79658099	1	95417389	C	T	0.084493	0.0049341	0.0401411	0.902171	-0.361997	0.0600247	1.63148e-09	-0.0136302	0.110911	0.902192	0.159377	18	0.999135
ENSG00000122481	1	RWDD3	95699711	rs60929805	1	95646386	T	C	0.084493	-0.0271499	0.040496	0.502582	0.760598	0.0692285	4.42445e-28	-0.0356955	0.0533414	0.503375	0.687988	20	0.975978
ENSG00000162688	1	AGL	100315640	rs7530264	1	100229373	A	G	0.210736	-0.0412752	0.0304113	0.174707	-0.170589	0.0292223	5.29501e-09	0.241957	0.183027	0.186177	0.848193	20	0.956905
ENSG00000137996	1	RTCA	100731763	rs12563113	1	100732526	G	C	0.871769	0.0067564	0.0374948	0.856999	-0.443207	0.0572358	9.66927e-15	-0.0152443	0.0846217	0.857037	0.967959	7	0.999135
ENSG00000243480	1	AMY2A	104159999	rs78200622	1	104032379	C	T	0.106362	0.0352459	0.0397538	0.375292	0.776022	0.129651	2.15788e-09	0.0454187	0.0517866	0.380468	0.41741	7	0.964892
ENSG00000162631	1	NTNG1	107682629	rs115668827	1	107678268	C	G	0.0417495	-0.022697	0.0517458	0.660932	1.32399	0.103994	3.95488e-37	-0.0171429	0.0391064	0.661122	0.786863	20	0.992364
ENSG00000226822	1	RP11-356N1.2	108614104	rs2801220	1	108584649	G	A	0.635189	0.0173386	0.024856	0.485452	-0.452541	0.0678285	2.5262e-11	-0.0383139	0.0552248	0.48782	0.390251	13	0.975978
ENSG00000085491	1	SLC25A24	108676658	rs663481	1	108743178	G	C	0.246521	0.0246987	0.0286771	0.389088	-0.209455	0.0309663	1.34262e-11	-0.117919	0.138018	0.3929	0.854503	18	0.964892
ENSG00000162641	1	AKNAD1	109358520	rs12120812	1	109373534	T	C	0.0198807	0.0358191	0.0816914	0.661046	-0.858781	0.149278	8.77263e-09	-0.0417092	0.0954007	0.661966	NA	NA	0.992364
ENSG00000121957	1	GPSM2	109417972	rs12724754	1	109381018	C	A	0.10835	-0.0511419	0.0354564	0.149194	-0.442235	0.0714587	6.06714e-10	0.115644	0.0823243	0.160099	NA	NA	0.956252
ENSG00000273382	1	RP5-1065J22.8	109630593	rs561729	1	109641273	G	C	0.172962	-0.0450608	0.0289716	0.119864	0.380809	0.0630866	1.57697e-09	-0.118329	0.078564	0.132029	0.0259274	6	0.956252
ENSG00000143126	1	CELSR2	109792641	rs34293021	1	109784026	C	T	0.534791	-0.0250489	0.0248819	0.314072	-0.249823	0.034515	4.54995e-13	0.100267	0.100557	0.318709	0.743723	9	0.958403
ENSG00000134222	1	PSRC1	109822178	rs12023150	1	109825591	T	C	0.289264	-0.0634049	0.0264335	0.0164555	-0.500258	0.0515339	2.80511e-22	0.126744	0.0544289	0.0198792	0.537086	9	0.847122
ENSG00000143028	1	SYPL2	110009180	rs72646553	1	109940503	C	G	0.229622	0.0327282	0.0297232	0.270852	0.30108	0.0447817	1.77681e-11	0.108703	0.100037	0.277203	0.869906	16	0.95777
ENSG00000181754	1	AMIGO1	110046797	rs1149170	1	110045824	C	A	0.217694	-0.0130161	0.0311154	0.675714	0.244295	0.039464	6.00404e-10	-0.0532803	0.127659	0.676411	0.477617	3	0.992364
ENSG00000168765	1	GSTM4	110198703	rs530021	1	110210780	G	C	0.897614	-0.00822268	0.0374833	0.826363	-0.376608	0.0625444	1.72857e-09	0.0218335	0.0995947	0.826476	0.40317	3	0.997923
ENSG00000134184	1	GSTM1	110230436	rs620077	1	110218716	T	C	0.902584	-0.0273619	0.0397799	0.491559	-0.764299	0.129092	3.20825e-09	0.0358	0.0523976	0.494457	0.663755	5	0.975978
ENSG00000134201	1	GSTM5	110254864	rs1758104	1	110254678	T	G	0.818091	0.0203589	0.0348354	0.558929	-0.60923	0.0488091	9.37376e-36	-0.0334174	0.057242	0.55936	0.940919	17	0.975978
ENSG00000134202	1	GSTM3	110276554	rs1332018	1	110282972	T	G	0.550696	0.00812443	0.0246792	0.742004	0.715519	0.0465016	2.00128e-53	0.0113546	0.0344992	0.74206	0.80162	20	0.993161
ENSG00000156171	1	DRAM2	111659955	rs3762374	1	111682118	T	C	0.281312	0.0340127	0.026223	0.194613	0.62609	0.0398505	1.27192e-55	0.0543256	0.0420262	0.196129	0.017983	20	0.95777
ENSG00000085465	1	OVGP1	111956936	rs1264902	1	111985229	T	G	0.398608	-0.0649947	0.024711	0.00853356	-0.331277	0.0348002	1.74178e-21	0.196194	0.077388	0.0112382	0.456398	18	0.760765
ENSG00000260948	1	RP11-552M11.8	111973668	rs1264902	1	111985229	T	G	0.398608	-0.0649947	0.024711	0.00853356	-0.535865	0.0490484	8.73272e-28	0.121289	0.0474318	0.0105539	0.406363	20	0.756465
ENSG00000121933	1	ADORA3	112025970	rs2275796	1	112028577	T	A	0.560636	0.000399429	0.0252088	0.987358	-0.477758	0.048266	4.22794e-23	-0.000836049	0.0527649	0.987358	0.320665	13	0.999135
ENSG00000064703	1	DDX20	112297867	rs197387	1	112296525	G	A	0.116302	-0.016068	0.0358315	0.653841	0.329838	0.0510517	1.04107e-10	-0.0487148	0.108895	0.654618	0.185361	5	0.992364
ENSG00000231437	1	RP11-88H9.2	112532392	rs6681719	1	112538743	A	G	0.121272	-0.0275204	0.0298604	0.356719	0.331888	0.0531118	4.13465e-10	-0.0829207	0.0909446	0.361889	0.843343	3	0.964892
ENSG00000007341	1	ST7L	113066140	rs12728001	1	113076756	C	T	0.482107	-0.00256844	0.0246924	0.917156	0.517509	0.0547253	3.18486e-21	-0.00496308	0.0477168	0.917161	0.396331	20	0.999135
ENSG00000116489	1	CAPZA1	113161795	rs10745330	1	113083439	T	C	0.481113	-0.00256025	0.0246925	0.917419	0.173835	0.0314634	3.29498e-08	-0.014728	0.142071	0.917434	0.1904	7	0.999135
ENSG00000116774	1	OLFML3	114522063	rs3811018	1	114512939	T	A	0.695825	0.0346992	0.0271951	0.201978	0.406837	0.0481334	2.85658e-17	0.0852902	0.0676026	0.207078	0.68769	4	0.95777
ENSG00000134200	1	TSHB	115572415	rs10776794	1	115596252	C	T	0.409543	-0.0343572	0.0246079	0.162658	0.418116	0.0705511	3.09593e-09	-0.0821715	0.0604654	0.174152	0.25992	20	0.956252
ENSG00000134247	1	PTGFRN	117452679	rs12065518	1	117528279	A	G	0.205765	0.0290925	0.032166	0.365758	-0.232201	0.0352506	4.48357e-11	-0.12529	0.139826	0.37023	0.0719921	9	0.964892
ENSG00000116830	1	TTF2	117602925	rs12029623	1	117600470	A	G	0.0526839	-0.00349754	0.0470684	0.940766	0.894785	0.0787026	5.95359e-30	-0.0039088	0.0526042	0.940767	0.696213	9	0.999135
ENSG00000183508	1	FAM46C	118148556	rs10923351	1	118141764	A	C	0.223658	0.00137803	0.0298428	0.96317	-0.424927	0.0584873	3.72243e-13	-0.00324298	0.0702318	0.963171	0.840844	20	0.999135
ENSG00000065183	1	WDR3	118472343	rs77568849	1	118720608	T	C	0.0228628	0.237156	0.132802	0.0741344	0.493383	0.0842881	4.81254e-09	0.480673	0.281414	0.0876239	0.406436	10	0.956252
ENSG00000116874	1	WARS2	119573839	rs2645303	1	119555146	T	G	0.450298	-0.018487	0.0245898	0.452162	-0.556849	0.0499702	7.69237e-29	0.0331993	0.0442592	0.453188	0.271355	20	0.972198
ENSG00000231365	1	RP11-418J17.1	119683019	rs4508058	1	119684250	C	T	0.276342	0.00800998	0.0283663	0.777655	-0.801716	0.0553213	1.3615e-47	-0.00999104	0.0353887	0.777696	0.389352	20	0.995426
ENSG00000223345	1	HIST2H2BA	120906028	rs7536214	1	121147880	T	A	0.60835	0.0268969	0.0260462	0.301763	0.57992	0.0674915	8.51045e-18	0.0463804	0.0452366	0.305229	0.113787	14	0.95777
ENSG00000223804	1	RP6-206I17.1	143647638	rs80161676	1	144555190	G	A	0.230616	-0.0137115	0.0292465	0.639193	-0.672118	0.0759211	8.53156e-19	0.0204004	0.0435749	0.639664	0.956428	13	0.991662
ENSG00000272755	1	RP11-326G21.1	145018395	rs369055125	1	145058156	T	C	0.0884692	0.111705	0.0591863	0.059114	-0.640517	0.109786	5.40368e-09	-0.174398	0.0971187	0.0725386	NA	NA	0.956252
ENSG00000186364	1	NUDT17	145586115	rs12164506	1	145636908	C	G	0.550696	-0.00631619	0.0252296	0.802318	-0.289416	0.0526099	3.77281e-08	0.0218239	0.0872644	0.802518	0.599619	3	0.995893
ENSG00000244371	1	PFN1P8	146392310	rs10793676	1	146472754	T	A	0.258449	-0.0410114	0.0298059	0.168838	-0.658406	0.0747006	1.20835e-18	0.0622889	0.0458181	0.173994	0.192809	20	0.956252
ENSG00000237188	1	RP11-337C18.8	146644350	rs2289575	1	146696955	G	C	0.478131	0.00916541	0.0246778	0.710338	0.277712	0.0480483	7.47676e-09	0.0330033	0.0890444	0.710907	0.184291	8	0.992364
ENSG00000131781	1	FMO5	146646930	rs11239931	1	146568955	G	A	0.242545	0.0153387	0.0277868	0.58094	0.251007	0.0439468	1.11913e-08	0.0611087	0.111217	0.582694	0.794672	5	0.984488
ENSG00000131778	1	CHD1L	146714291	rs10900331	1	146733128	G	C	0.0487078	-0.0121376	0.0520171	0.815498	-0.480674	0.0735399	6.30885e-11	0.0252512	0.108286	0.815614	0.41679	13	0.996276
ENSG00000162836	1	ACP6	147101453	rs1344	1	147119273	A	G	0.576541	0.0254415	0.0248873	0.306654	0.739631	0.0518789	4.06235e-46	0.0343976	0.0337347	0.307894	0.646124	20	0.95777
ENSG00000231551	1	RP11-495P10.1	147887350	rs506833	1	147821725	T	C	0.208748	0.0228154	0.0268517	0.395502	0.409362	0.0716361	1.10047e-08	0.055734	0.0663152	0.400661	0.46382	5	0.967097
ENSG00000118292	1	C1orf54	150240600	rs144806132	1	150335489	G	A	0.0159046	-0.245726	0.11853	0.0381619	-1.15782	0.171937	1.6509e-11	0.212232	0.107115	0.0475527	0.252337	11	0.936399
ENSG00000143382	1	ADAMTSL4	150521884	rs6693567	1	150510660	T	C	0.742545	-0.0312345	0.0297551	0.293847	0.323127	0.0518305	4.53783e-10	-0.0966632	0.0933811	0.3006	0.993125	5	0.95777
ENSG00000143452	1	HORMAD1	150670536	rs72704658	1	150833010	C	T	0.372763	0.0121785	0.0256888	0.635444	0.55849	0.0673473	1.10719e-16	0.0218061	0.046072	0.635995	0.751046	20	0.991315
ENSG00000163131	1	CTSS	150702672	rs41271951	1	150737220	G	A	0.0765408	-0.0742872	0.0498994	0.136556	-0.375552	0.0617414	1.18203e-09	0.197808	0.136791	0.148161	0.678633	18	0.956252
ENSG00000143437	1	ARNT	150782181	rs11204737	1	150847647	T	C	0.512922	-0.0278112	0.0246611	0.259432	-0.222751	0.0363635	9.02961e-10	0.124853	0.112572	0.267388	0.0116909	15	0.95777
ENSG00000143458	1	GABPB2	151043054	rs113966764	1	151064515	T	C	0.0815109	-0.115544	0.0657545	0.0788842	0.48439	0.0752943	1.24869e-10	-0.238535	0.14072	0.0900551	NA	NA	0.956252
ENSG00000143434	1	SEMA6C	151104161	rs12097169	1	151135855	C	A	0.0795229	-0.0603643	0.0493636	0.221386	0.322014	0.0541213	2.68381e-09	-0.187459	0.156501	0.23099	0.711086	7	0.95777
ENSG00000143442	1	POGZ	151375200	rs10749662	1	151392944	T	C	0.83499	0.0109187	0.0299499	0.715435	-0.167268	0.0249938	2.1958e-11	-0.0652767	0.179319	0.715839	0.243566	9	0.992364
ENSG00000143376	1	SNX27	151584541	rs17641780	1	151659071	G	A	0.33499	0.0335267	0.0260942	0.198852	0.332389	0.0415385	1.22457e-15	0.100866	0.0795105	0.204589	0.191735	16	0.95777
ENSG00000269621	1	RP11-98D18.15	151728017	rs2298294	1	151701345	G	A	0.21173	0.00319506	0.0283571	0.91029	0.504675	0.0880345	9.88469e-09	0.00633093	0.0561997	0.910308	0.9607	5	0.999135
ENSG00000182134	1	TDRKH	151742583	rs12239314	1	151741453	A	G	0.343936	0.0159823	0.0255879	0.532232	0.417824	0.0482344	4.62104e-18	0.0382513	0.0613999	0.533293	0.0809053	20	0.975978
ENSG00000203288	1	RP11-98D18.9	151763280	rs1196456	1	151737349	A	T	0.857853	-0.0578971	0.0332792	0.0819049	0.487667	0.0837132	5.69582e-09	-0.118723	0.0712198	0.0955168	0.636941	4	0.956252
ENSG00000159445	1	THEM4	151846060	rs2999506	1	151911780	C	G	0.647117	-0.0576063	0.0260496	0.0270078	0.364958	0.0529289	5.37712e-12	-0.157844	0.074958	0.0352251	0.505815	14	0.900293
ENSG00000197747	1	S100A10	151955391	rs3007692	1	151931004	G	A	0.922465	-0.0986801	0.0429386	0.0215526	-0.25208	0.0385866	6.45366e-11	0.391463	0.18057	0.0301637	0.050005	9	0.875636
ENSG00000237975	1	FLG-AS1	152140601	rs7545406	1	152193286	T	G	0.585487	-0.0169562	0.0254891	0.505902	-0.949481	0.0597796	8.30717e-57	0.0178584	0.0268688	0.506274	0.501934	20	0.975978
ENSG00000197915	1	HRNR	152184558	rs79504262	1	152202916	T	C	0.182903	0.0201988	0.0276199	0.464587	0.783183	0.0963286	4.28127e-16	0.0257907	0.0354086	0.466386	0.301836	11	0.975978
ENSG00000143631	1	FLG	152274651	rs7545406	1	152193286	T	G	0.585487	-0.0169562	0.0254891	0.505902	-0.699498	0.066422	6.20942e-26	0.0242405	0.0365118	0.506748	0.432042	20	0.975978
ENSG00000188015	1	S100A3	153519805	rs60218214	1	153522437	T	G	0.0516899	0.043452	0.0617921	0.481932	-0.593397	0.0839447	1.56164e-12	-0.0732258	0.104647	0.484088	0.100863	7	0.975978
ENSG00000188643	1	S100A16	153579362	rs9330298	1	153590254	A	C	0.45825	0.0408129	0.024858	0.100623	-0.369079	0.0308751	6.19129e-33	-0.11058	0.0679837	0.103828	0.111202	18	0.956252
ENSG00000189171	1	S100A13	153591263	rs28754733	1	153598094	C	T	0.446322	0.0161195	0.0249477	0.518194	-0.728135	0.0470992	6.50026e-54	-0.0221381	0.0342924	0.518559	0.00502785	20	0.975978
ENSG00000160678	1	S100A1	153600402	rs28510471	1	153609886	G	C	0.524851	0.0533649	0.0245441	0.0296866	-0.473052	0.0602671	4.18505e-15	-0.11281	0.0538383	0.0361404	0.541421	14	0.900293
ENSG00000272030	1	RP1-178F15.4	153603914	rs11580122	1	153613215	C	T	0.525845	0.0531716	0.0245479	0.0303089	-0.8725	0.0651058	5.94428e-41	-0.0609417	0.0285003	0.0324937	0.323511	20	0.899853
ENSG00000169418	1	NPR1	153651113	rs9426902	1	153718746	A	G	0.430417	-0.0434888	0.0247407	0.0787844	0.196059	0.0338309	6.82158e-09	-0.221815	0.131867	0.0925476	0.865831	8	0.956252
ENSG00000198837	1	DENND4B	153901977	rs113191295	1	153912623	A	G	0.0636183	-0.0399512	0.054005	0.45944	0.658596	0.0784774	4.77214e-17	-0.0606612	0.0823182	0.461176	0.16464	3	0.974483
ENSG00000143578	1	CREB3L4	153940010	rs6661009	1	153940739	C	A	0.477137	0.0574816	0.0246592	0.0197515	0.26565	0.0347406	2.06242e-14	0.216381	0.0970432	0.0257649	0.996729	20	0.859578
ENSG00000143575	1	HAX1	154244987	rs1760801	1	154259650	A	G	0.327038	-0.0131436	0.0255114	0.60641	0.226121	0.0360836	3.6904e-10	-0.0581264	0.113203	0.607621	NA	NA	0.991228
ENSG00000163239	1	TDRD10	154474695	rs4390168	1	154509096	G	A	0.229622	0.0678667	0.0261298	0.00939615	-0.319997	0.0375816	1.66972e-17	-0.212085	0.0853708	0.0129812	0.587553	10	0.800891
ENSG00000169231	1	THBS3	155165379	rs760077	1	155178782	A	T	0.394632	0.014123	0.0253882	0.578019	-0.223664	0.0329987	1.21873e-11	-0.0631438	0.113892	0.579293	0.18592	12	0.984488
ENSG00000160766	1	GBAP1	155183616	rs2974929	1	155197268	C	T	0.522863	-0.0325879	0.0247095	0.187222	-0.401775	0.0377929	2.13858e-26	0.0811098	0.0619723	0.190599	0.119122	20	0.95777
ENSG00000143622	1	RIT1	155867599	rs490498	1	155880952	A	G	0.644135	-0.0103794	0.0255754	0.684863	0.278124	0.0492685	1.65112e-08	-0.0373193	0.0921942	0.685631	0.200428	11	0.992364
ENSG00000196189	1	SEMA4A	156117157	rs6693093	1	156150188	G	C	0.416501	-0.00261538	0.02482	0.916079	0.274638	0.0467654	4.28811e-09	-0.00952301	0.0903881	0.916093	NA	NA	0.999135
ENSG00000242252	1	BGLAP	156211753	rs1043165	1	156220056	C	T	0.464215	0.00573764	0.0249241	0.817933	-0.29554	0.0326684	1.47397e-19	-0.0194141	0.0843614	0.817991	0.677536	14	0.996654
ENSG00000160781	1	PAQR6	156213206	rs10908491	1	156208230	G	A	0.485089	0.00977072	0.0247363	0.692846	-0.246143	0.0346096	1.14387e-12	-0.0396953	0.100651	0.693295	0.801901	11	0.992364
ENSG00000198715	1	C1orf85	156259880	rs6701440	1	156249505	G	A	0.464215	0.0104817	0.024894	0.673716	-0.170318	0.0298886	1.20918e-08	-0.0615419	0.14656	0.674552	0.876903	8	0.992364
ENSG00000163468	1	CCT3	156278759	rs111929202	1	156327885	C	T	0.26839	0.00604423	0.0267795	0.821432	-0.249478	0.0285539	2.39176e-18	-0.0242275	0.107378	0.821491	0.901422	6	0.997246
ENSG00000160818	1	GPATCH4	156564279	rs58546242	1	156601204	T	C	0.0417495	-0.161699	0.0886912	0.0682779	-0.408342	0.0691207	3.46982e-09	0.395989	0.227306	0.0814916	0.466273	5	0.956252
ENSG00000223356	1	RP11-66D17.5	156682004	rs12143060	1	156740026	T	G	0.0328032	-0.0536011	0.051223	0.295364	-1.17631	0.171028	6.07461e-12	0.0455672	0.0440466	0.300892	0.720599	3	0.95777
ENSG00000163565	1	IFI16	158969758	rs72480247	1	158969476	C	T	0.0168986	0.029054	0.061917	0.638897	0.653391	0.0950928	6.37127e-12	0.0444665	0.0949833	0.639677	0.999689	9	0.991662
ENSG00000179639	1	FCER1A	159259504	rs2251746	1	159272060	C	T	0.296223	-0.0147646	0.026788	0.58152	0.39463	0.0600887	5.11815e-11	-0.0374138	0.0681199	0.582845	0.470456	12	0.984488
ENSG00000188004	1	C1orf204	159804264	rs11807946	1	159824205	T	C	0.241551	0.0300085	0.0281315	0.286097	-0.262103	0.0423998	6.34145e-10	-0.114491	0.108916	0.293173	0.738754	5	0.95777
ENSG00000243284	1	VSIG8	159824106	rs11587021	1	159825916	T	C	0.415507	-0.0549294	0.0253801	0.0304439	0.57536	0.0596588	5.2024e-22	-0.0954696	0.0452088	0.034708	0.854629	10	0.900293
ENSG00000272668	1	RP11-190A12.8	159836744	rs11587021	1	159825916	T	C	0.415507	-0.0549294	0.0253801	0.0304439	0.71549	0.0358723	1.64172e-88	-0.0767717	0.0356806	0.0314257	0.756382	20	0.885369
ENSG00000162729	1	IGSF8	160061130	rs2295621	1	160062727	G	A	0.187873	0.0192837	0.0283542	0.496441	-0.356968	0.0392838	1.01912e-19	-0.0540208	0.0796528	0.497643	0.244097	11	0.975978
ENSG00000132681	1	ATP1A4	160121360	rs11265335	1	160122826	A	G	0.301193	-0.0113899	0.0263875	0.666003	-0.481299	0.065535	2.07074e-13	0.0236649	0.0549202	0.666544	0.465743	4	0.992364
ENSG00000162738	1	VANGL2	160370376	rs115931029	1	160380298	A	G	0.0646123	-0.0863894	0.0499758	0.0838764	-0.654425	0.100169	6.43719e-11	0.132008	0.0789939	0.0946983	0.0675658	3	0.956252
ENSG00000158769	1	F11R	160965001	rs2246139	1	160940085	G	A	0.452286	-0.0276681	0.0253036	0.274198	-0.180676	0.0325606	2.8744e-08	0.153137	0.142743	0.283354	0.164463	4	0.95777
ENSG00000215845	1	TSTD1	161007421	rs10908821	1	161008535	G	C	0.130219	-0.0205787	0.0354221	0.561269	0.89825	0.0838443	8.81511e-27	-0.0229098	0.0394925	0.561844	0.195749	20	0.976035
ENSG00000158793	1	NIT1	161087876	rs76502631	1	161088000	A	G	0.026839	-0.0654868	0.138849	0.637183	1.08618	0.161042	1.53361e-11	-0.0602909	0.128145	0.638004	0.233869	4	0.991481
ENSG00000248485	1	PCP4L1	161228517	rs4657000	1	161228274	C	A	0.359841	0.000775155	0.0267497	0.976882	0.347935	0.0491084	1.39002e-12	0.00222787	0.076882	0.976882	0.663765	9	0.999135
ENSG00000158887	1	MPZ	161274525	rs7551761	1	161278562	G	C	0.327038	0.0257897	0.0294711	0.381529	0.223608	0.0373763	2.19592e-09	0.115334	0.133201	0.386561	0.197761	4	0.964892
ENSG00000244682	1	FCGR2C	161551129	rs76277413	1	161565381	G	A	0.143141	-0.00279927	0.038767	0.942437	-0.827213	0.0951979	3.64345e-18	0.00338398	0.0468662	0.942439	0.244964	19	0.999135
ENSG00000225217	1	HSPA7	161576081	rs76277413	1	161565381	G	A	0.143141	-0.00279927	0.038767	0.942437	-0.694345	0.0916472	3.55599e-14	0.00403153	0.055835	0.942439	0.360409	16	0.999135
ENSG00000232995	1	RP11-267N12.3	163214295	rs12745258	1	163239596	T	C	0.182903	0.0110635	0.0283054	0.695899	-0.670069	0.076622	2.22777e-18	-0.016511	0.0422847	0.696188	0.638688	14	0.992364
ENSG00000143198	1	MGST3	165600098	rs4147594	1	165600606	T	C	0.452286	0.0347867	0.0245504	0.156497	-0.262762	0.0371601	1.53737e-12	-0.132389	0.0952895	0.164732	0.605085	12	0.956252
ENSG00000143149	1	ALDH9A1	165631453	rs12408101	1	165667781	G	T	0.258449	-0.0169586	0.0265359	0.52277	-0.516029	0.0395453	6.43261e-39	0.0328637	0.0514849	0.523268	0.606912	20	0.975978
ENSG00000224358	1	RP11-466F5.8	165738166	rs10800155	1	165723770	G	A	0.859841	0.0531008	0.0313818	0.0906275	-0.673134	0.0993797	1.25832e-11	-0.0788859	0.0480532	0.100665	0.166962	5	0.956252
ENSG00000225171	1	DUTP6	166837985	rs6675750	1	166827224	A	G	0.417495	-0.0137824	0.0250479	0.582154	0.568107	0.0506467	3.3626e-29	-0.0242602	0.0441431	0.582607	0.762414	20	0.984488
ENSG00000143194	1	MAEL	166958346	rs2072741	1	166929664	T	C	0.471173	-0.021066	0.0246365	0.39251	0.639549	0.0505523	1.10137e-36	-0.0329388	0.0386096	0.393589	0.476159	20	0.964892
ENSG00000143162	1	CREG1	167498914	rs74796115	1	167505001	A	G	0.107356	-0.00165222	0.0400783	0.967117	-0.592187	0.074557	1.97768e-15	0.00279003	0.0676794	0.967117	0.77942	6	0.999135
ENSG00000143158	1	MPC2	167885967	rs73026133	1	167943531	T	C	0.110338	0.0210594	0.0340122	0.535802	-0.311383	0.0506713	7.98836e-10	-0.0676318	0.109783	0.53786	0.595285	19	0.975978
ENSG00000143156	1	NME7	169101769	rs4529780	1	169305468	G	A	0.585487	-0.00226851	0.0248745	0.927335	0.541817	0.0382329	1.37537e-45	-0.00418686	0.0459104	0.927337	0.859411	20	0.999135
ENSG00000117477	1	CCDC181	169364108	rs12023025	1	169415932	C	A	0.125249	0.000688757	0.0346057	0.984121	-0.705153	0.096598	2.88041e-13	-0.000976748	0.0490756	0.984121	0.481469	5	0.999135
ENSG00000000460	1	C1orf112	169631245	rs35296671	1	169758289	G	T	0.257455	0.0341643	0.0283805	0.228669	-0.433098	0.0633501	8.11039e-12	-0.0788835	0.0665371	0.235798	0.870713	9	0.95777
ENSG00000171806	1	METTL18	169761670	rs17543370	1	169828098	G	A	0.0964215	0.0633719	0.0486175	0.192411	-1.01047	0.0773498	5.31209e-39	-0.0627153	0.0483527	0.194618	0.0311649	6	0.95777
ENSG00000000457	1	SCYL3	169818772	rs10157266	1	169756389	A	G	0.514911	0.0379211	0.0245624	0.122621	-0.232178	0.0378806	8.83163e-10	-0.163328	0.109096	0.134366	0.214101	8	0.956252
ENSG00000239494	1	RN7SL333P	169828897	rs73026213	1	169850374	C	T	0.260437	0.0325095	0.028664	0.256729	-0.411087	0.0728038	1.63745e-08	-0.0790818	0.07112	0.26616	0.760012	4	0.95777
ENSG00000120370	1	GORAB	170501270	rs35392130	1	170507904	G	A	0.140159	0.0409331	0.0383193	0.285426	-0.37064	0.062697	3.38782e-09	-0.110439	0.105061	0.293173	0.521707	10	0.95777
ENSG00000117533	1	VAMP4	171669300	rs2421911	1	171728983	A	G	0.17495	-0.0192178	0.0337156	0.56868	0.30224	0.0424077	1.02574e-12	-0.0635846	0.111909	0.569911	0.934918	8	0.980268
ENSG00000094975	1	SUCO	172501489	rs2285143	1	172502340	C	T	0.254473	0.00465985	0.0317302	0.883244	0.368333	0.046471	2.26181e-15	0.0126512	0.0861602	0.883264	0.402873	9	0.999135
ENSG00000117601	1	SERPINC1	173872947	rs16846667	1	174040594	T	C	0.111332	0.037589	0.0415918	0.366123	0.728075	0.112831	1.09817e-10	0.0516279	0.0576833	0.370774	0.216042	12	0.964892
ENSG00000120332	1	TNN	175036994	rs12065394	1	175039603	C	T	0.189861	-0.0212553	0.030882	0.49128	-0.554326	0.0702089	2.89418e-15	0.0383444	0.0559222	0.492918	0.728517	9	0.975978
ENSG00000224687	1	RASAL2-AS1	178060643	rs111674304	1	178043192	C	T	0.218688	-0.0197273	0.0324825	0.543638	0.47831	0.0831883	8.93874e-09	-0.0412438	0.0682888	0.54587	0.545644	8	0.975978
ENSG00000186283	1	TOR3A	179050512	rs1128952	1	179065125	T	C	0.2833	-0.0497595	0.0257182	0.0530152	-0.518676	0.0500285	3.48136e-25	0.0959356	0.0504404	0.0571763	0.432005	20	0.956252
ENSG00000162782	1	TDRD5	179560748	rs1999068	1	179560718	C	T	0.306163	-0.0519661	0.0293111	0.076243	0.523046	0.0571426	5.51957e-20	-0.0993528	0.0570807	0.0817596	0.108749	20	0.956252
ENSG00000153029	1	MR1	181003067	rs2225332	1	180998570	G	A	0.672962	0.0326339	0.0269047	0.225151	-0.231837	0.0392999	3.65326e-09	-0.140762	0.118478	0.234798	0.222288	4	0.95777
ENSG00000135828	1	RNASEL	182542769	rs12723593	1	182538582	G	C	0.279324	-0.00817918	0.0260353	0.753401	-0.202236	0.0336126	1.78037e-09	0.0404437	0.128913	0.753726	0.261436	5	0.993161
ENSG00000058085	1	LAMC2	183155373	rs2276543	1	183155305	A	G	0.293241	-0.012082	0.0257005	0.63828	0.825348	0.0595282	1.03483e-43	-0.0146387	0.0311569	0.638471	0.713047	20	0.991481
ENSG00000162704	1	ARPC5	183592401	rs2767306	1	183576236	G	C	0.435388	-0.0118787	0.0247618	0.631427	0.313767	0.0406594	1.19144e-14	-0.0378583	0.0790701	0.632085	0.895762	18	0.991228
ENSG00000116667	1	C1orf21	184356192	rs12134281	1	184528579	A	G	0.610338	0.0109239	0.0250043	0.662197	-0.356434	0.0456133	5.52899e-15	-0.0306478	0.0702608	0.662692	0.442304	20	0.992364
ENSG00000116406	1	EDEM3	184659365	rs1040666	1	184694583	A	C	0.475149	0.0213942	0.024544	0.38339	-0.264105	0.0290396	9.4888e-20	-0.0810064	0.0933586	0.385564	0.937766	11	0.964892
ENSG00000116785	1	CFHR3	196743925	rs79654026	1	196725939	G	A	0.17992	0.0634782	0.036479	0.0818371	-0.514589	0.0854729	1.73885e-09	-0.123357	0.0737913	0.094583	0.954168	9	0.956252
ENSG00000118197	1	DDX59	200593024	rs12061556	1	200650239	C	G	0.425447	0.0296142	0.0245439	0.227593	-0.443647	0.0431502	8.54196e-25	-0.0667517	0.0557027	0.230778	0.310145	20	0.95777
ENSG00000260088	1	RP11-92G12.3	200638635	rs4072552	1	200649131	G	A	0.477137	-0.0233449	0.0245646	0.341935	-0.719437	0.0619815	3.78411e-31	0.0324488	0.0342585	0.343548	0.276084	20	0.964892
ENSG00000163362	1	C1orf106	200860176	rs4915466	1	200905507	T	C	0.355865	0.0229668	0.0262337	0.381319	-0.231036	0.0408084	1.50071e-08	-0.0994079	0.114898	0.386937	0.334209	9	0.964892
ENSG00000232237	1	ASCL5	201083081	rs7516023	1	201085521	T	C	0.409543	0.02	0.0248648	0.421195	-0.583359	0.075902	1.52177e-14	-0.0342842	0.0428563	0.423722	0.749405	12	0.969599
ENSG00000116857	1	TMEM9	201103900	rs6664624	1	201116911	A	G	0.38171	-0.00290459	0.0248296	0.906875	0.203296	0.034165	2.67459e-09	-0.0142875	0.122159	0.906893	0.276266	4	0.999135
ENSG00000224536	1	RP11-134G8.7	201476369	rs3767524	1	201478285	A	G	0.684891	0.011801	0.0256853	0.645913	-0.683094	0.0496935	5.37075e-43	-0.0172758	0.0376224	0.646098	0.481668	20	0.992364
ENSG00000223396	1	RPS10P7	201487831	rs12134619	1	201479451	C	T	0.684891	0.0115662	0.0256996	0.652671	-0.648888	0.0635512	1.77977e-24	-0.0178246	0.0396441	0.652987	0.540246	20	0.992364
ENSG00000198892	1	SHISA4	201857808	rs10920265	1	201822955	T	C	0.206759	0.00358026	0.0287103	0.900759	-0.381201	0.0486558	4.70179e-15	-0.00939205	0.0753249	0.900771	0.075961	10	0.999135
ENSG00000134375	1	TIMM17A	201924619	rs7513	1	201938995	T	C	0.467197	0.0427584	0.025043	0.0877486	0.359986	0.0270933	2.75747e-40	0.118778	0.0701386	0.0903652	0.117148	18	0.956252
ENSG00000170075	1	GPR37L1	202091986	rs12562409	1	202098770	C	T	0.352883	0.0358445	0.0249052	0.150083	-0.375619	0.0437163	8.53296e-18	-0.0954278	0.0672282	0.155765	0.39307	14	0.956252
ENSG00000117139	1	KDM5B	202696526	rs12127137	1	202740428	T	C	0.220676	0.0122571	0.0297556	0.680395	0.241498	0.0412372	4.7327e-09	0.0507545	0.123517	0.681138	0.768451	9	0.992364
ENSG00000117153	1	KLHL12	202860228	rs74341968	1	202982171	T	C	0.0576541	0.0877455	0.0494212	0.0758211	-0.466911	0.0693514	1.6673e-11	-0.187928	0.109466	0.0860213	0.384463	14	0.956252
ENSG00000163444	1	TMEM183A	202976514	rs1690820	1	202994633	G	C	0.512922	0.00762017	0.0250302	0.760794	-0.179524	0.027684	8.88683e-11	-0.0424465	0.139579	0.761049	0.648651	4	0.993161
ENSG00000143847	1	PPFIA4	202995626	rs782807	1	203007612	T	G	0.205765	0.00368294	0.0327784	0.910539	-0.431628	0.0477652	1.61831e-19	-0.00853267	0.0759472	0.910546	0.182662	7	0.999135
ENSG00000122176	1	FMOD	203309756	rs6697630	1	203319816	A	G	0.939364	0.103741	0.0602569	0.0851354	0.654926	0.0830186	3.04854e-15	0.158401	0.0941712	0.0925581	0.565152	6	0.956252
ENSG00000182004	1	SNRPE	203830731	rs36012757	1	203853456	C	T	0.109344	0.0106882	0.0324131	0.741589	0.281715	0.049532	1.28885e-08	0.0379398	0.11525	0.742007	0.747107	7	0.993161
ENSG00000143850	1	PLEKHA6	204187979	rs11240727	1	204319499	C	A	0.656064	0.0165591	0.0257329	0.5199	-0.219723	0.0361821	1.25772e-09	-0.0753635	0.117771	0.522227	0.735673	8	0.975978
ENSG00000163531	1	NFASC	204797779	rs9658872	1	204800718	C	A	0.0964215	-0.0267775	0.0338888	0.429437	0.644633	0.0599843	6.14217e-27	-0.0415391	0.0527126	0.430679	0.937565	18	0.969599
ENSG00000229657	1	RP11-494K3.2	204915736	rs1107714	1	204819063	G	A	0.0944334	-0.0287723	0.0344551	0.403682	0.48289	0.0801695	1.70833e-09	-0.0595835	0.0720343	0.408149	0.558028	4	0.967097
ENSG00000184144	1	CNTN2	205012325	rs72753439	1	204959558	T	C	0.0457256	-0.0403567	0.0587539	0.49216	-0.60196	0.0721726	7.39373e-17	0.0670422	0.0979347	0.493622	0.319304	8	0.975978
ENSG00000174529	1	TMEM81	205052258	rs4092141	1	205108083	T	C	0.425447	0.00150775	0.0248974	0.951711	-0.173105	0.0316067	4.32982e-08	-0.00871003	0.143837	0.951714	0.761071	7	0.999135
ENSG00000133059	1	DSTYK	205111632	rs112653854	1	205079251	T	G	0.427435	0.000140541	0.0248563	0.995489	0.234059	0.0307071	2.49167e-14	0.000600451	0.106197	0.995489	0.813575	16	0.999135
ENSG00000069275	1	NUCKS1	205681947	rs823096	1	205679887	T	G	0.429423	0.0548184	0.0246127	0.025931	-0.169601	0.0286743	3.32412e-09	-0.32322	0.155069	0.0371274	0.921536	8	0.900293
ENSG00000117280	1	RAB7L1	205737114	rs1775151	1	205745684	T	C	0.751491	0.058764	0.029381	0.0454936	0.398472	0.0352451	1.22928e-29	0.147473	0.0748791	0.0488972	0.482109	20	0.936399
ENSG00000162877	1	PM20D1	205797150	rs1772143	1	205799987	A	T	0.394632	0.0528665	0.0247115	0.0324071	-0.774313	0.073278	4.2479e-26	-0.0682754	0.0325616	0.0360108	0.342027	20	0.900293
ENSG00000143486	1	EIF2D	206744620	rs3813972	1	206775427	G	A	0.427435	0.00672846	0.0249452	0.787368	0.26892	0.0372376	5.13262e-13	0.0250203	0.0928253	0.787513	0.0956822	4	0.995426
ENSG00000123843	1	C4BPB	207262187	rs12129405	1	207163431	T	C	0.394632	-0.00677365	0.0266608	0.799443	-0.308992	0.0532401	6.4851e-09	0.0219218	0.0863658	0.799631	0.910437	6	0.995893
ENSG00000196352	1	CD55	207494853	rs2490261	1	207477469	C	T	0.271372	-0.0450642	0.0269281	0.094228	-0.321314	0.0478057	1.80172e-11	0.14025	0.0863649	0.104393	0.0680844	11	0.956252
ENSG00000117335	1	CD46	207925402	rs2724384	1	207930203	A	G	0.797217	-0.0188425	0.0295709	0.523996	0.448298	0.0453572	4.89739e-23	-0.0420312	0.0660995	0.524856	0.901184	19	0.975978
ENSG00000117595	1	IRF6	209959036	rs1005287	1	209980757	A	G	0.373757	0.0248134	0.0249603	0.320167	-0.282088	0.0408138	4.79248e-12	-0.0879633	0.0893947	0.325121	0.945412	13	0.962247
ENSG00000203706	1	SERTAD4-AS1	210404801	rs34463765	1	210425080	G	A	0.417495	0.0163418	0.0247524	0.509119	0.233799	0.028691	3.67363e-16	0.0698968	0.106217	0.510503	0.919533	20	0.975978
ENSG00000203705	1	TATDN3	212965170	rs61736926	1	212965284	G	C	0.154076	0.00737542	0.038285	0.847237	-0.407255	0.0480174	2.22501e-17	-0.0181101	0.0940317	0.847276	0.888285	19	0.999135
ENSG00000198468	1	FLVCR1-AS1	213025450	rs2279692	1	213030534	T	C	0.526839	-0.0139502	0.0249277	0.575733	1.09183	0.0565162	3.72644e-83	-0.0127769	0.0228407	0.575894	0.469457	20	0.98355
ENSG00000162769	1	FLVCR1	213031597	rs2291771	1	213061460	C	T	0.186879	0.0513212	0.0348604	0.140969	0.409917	0.0565709	4.29037e-13	0.125199	0.08678	0.1491	0.379261	14	0.956252
ENSG00000174606	1	ANGEL2	213165524	rs3002284	1	213181916	C	T	0.304175	-0.000880868	0.0261126	0.97309	0.351825	0.0402145	2.15823e-18	-0.00250371	0.074221	0.97309	0.967371	20	0.999135
ENSG00000067533	1	RRP15	218458629	rs10863387	1	218471383	C	T	0.404573	0.0274971	0.0245947	0.263564	0.221924	0.0287525	1.17782e-14	0.123903	0.111981	0.268527	0.605856	7	0.95777
ENSG00000162817	1	C1orf115	220863187	rs405196	1	220876269	G	A	0.246521	0.0328845	0.0280136	0.240445	-0.599674	0.0563077	1.7446e-26	-0.0548373	0.0469976	0.243287	0.671656	20	0.95777
ENSG00000117791	1	2025-03-02	220921567	rs6697965	1	220943801	C	T	0.22167	0.0197371	0.0284324	0.487572	-0.39642	0.0542171	2.63749e-13	-0.0497884	0.0720454	0.489522	0.94974	20	0.975978
ENSG00000272823	1	RP11-295M18.6	221002018	rs1389750	1	221040171	G	T	0.40159	-0.00945355	0.0259635	0.715776	0.763458	0.0560263	2.77544e-42	-0.0123825	0.0340199	0.715874	0.981081	20	0.992364
ENSG00000238078	1	RP11-295M18.2	221002597	rs1389750	1	221040171	G	T	0.40159	-0.00945355	0.0259635	0.715776	0.729568	0.060228	8.96587e-34	-0.0129577	0.0356036	0.715899	0.968882	20	0.992364
ENSG00000257551	1	HLA-AS1	221006105	rs1389750	1	221040171	G	T	0.40159	-0.00945355	0.0259635	0.715776	0.584224	0.062322	6.96526e-21	-0.0161814	0.0444745	0.715981	0.984584	20	0.992364
ENSG00000234754	1	RP11-421L10.1	221503422	rs12094380	1	221538181	C	T	0.218688	-0.0162206	0.026854	0.545824	0.377784	0.0690974	4.56644e-08	-0.0429362	0.0715154	0.548255	0.808447	3	0.975978
ENSG00000272750	1	RP11-378J18.8	222832209	rs4575092	1	222834503	T	A	0.737575	-0.00232188	0.0279323	0.933752	-0.751856	0.0507193	1.02703e-49	0.0030882	0.0371517	0.933753	0.338268	20	0.999135
ENSG00000162819	1	BROX	222885895	rs73124815	1	222804204	A	C	0.0228628	0.0628848	0.0784088	0.422546	0.5409	0.0850321	2.00276e-10	0.11626	0.146107	0.426199	0.669249	5	0.969599
ENSG00000228106	1	RP11-452F19.3	222988364	rs11597	1	223010442	T	G	0.0944334	-0.0778059	0.0413706	0.0600123	0.519319	0.068642	3.86038e-14	-0.149823	0.0820877	0.0679772	0.852129	10	0.956252
ENSG00000203697	1	CAPN8	223711349	rs12132879	1	223900795	T	C	0.0924453	0.10897	0.0623268	0.0803989	0.66895	0.0822364	4.13719e-16	0.162897	0.0952989	0.0873901	0.612277	10	0.956252
ENSG00000162909	1	CAPN2	223889295	rs144373795	1	224099077	T	C	0.0129225	-0.0410961	0.0937244	0.661039	-0.891538	0.147867	1.64662e-09	0.0460957	0.105404	0.661877	NA	NA	0.992364
ENSG00000272645	1	RP11-504P24.8	224139096	rs10799372	1	224146406	T	C	0.586481	-0.0591506	0.0249239	0.0176323	0.375103	0.0346282	2.42044e-27	-0.157692	0.0680215	0.0204351	0.704379	20	0.847122
ENSG00000185495	1	RP11-504P24.4	224183659	rs11799993	1	224180703	G	A	0.412525	0.0593956	0.0248941	0.0170361	0.493194	0.0481878	1.38447e-24	0.12043	0.0518286	0.0201454	0.666305	16	0.847122
ENSG00000232628	1	RP11-365O16.3	224396449	rs61826414	1	224382468	A	G	0.513917	0.0156771	0.0247918	0.527156	-0.413185	0.0637016	8.79972e-11	-0.0379421	0.0602862	0.529109	0.323881	20	0.975978
ENSG00000143771	1	CNIH4	224544552	rs10799569	1	224558812	G	C	0.750497	-0.0354164	0.0290385	0.222602	0.428161	0.0416825	9.42692e-25	-0.0827175	0.0682978	0.225846	0.45635	13	0.95777
ENSG00000143815	1	LBR	225589204	rs10799309	1	225649508	A	G	0.326044	0.000225799	0.0257311	0.992998	0.213643	0.034738	7.74216e-10	0.0010569	0.12044	0.992998	0.846969	6	0.999135
ENSG00000234476	1	RP11-496N12.6	225634945	rs10799309	1	225649508	A	G	0.326044	0.000225799	0.0257311	0.992998	-0.588664	0.0507778	4.47477e-31	-0.000383579	0.043711	0.992998	0.433128	20	0.999135
ENSG00000163041	1	H3F3A	226249552	rs6678547	1	226258009	T	C	0.285288	0.00499638	0.0274357	0.855494	0.832896	0.0561328	8.32709e-50	0.0059988	0.0329426	0.855505	0.448228	20	0.999135
ENSG00000181873	1	IBA57	228353516	rs4653919	1	228373962	A	G	0.332008	0.0111159	0.0269029	0.679471	0.665883	0.0594952	4.45216e-29	0.0166935	0.0404294	0.679677	0.61334	20	0.992364
ENSG00000154358	1	OBSCN	228395831	rs10916277	1	228386374	T	C	0.338966	0.000348979	0.0263012	0.989414	-0.412841	0.0605428	9.16807e-12	-0.000845311	0.0637079	0.989414	0.826527	13	0.999135
ENSG00000269890	1	RP5-1139B12.2	228458144	rs12097591	1	228389804	A	G	0.33002	0.00981251	0.0269262	0.715542	0.346491	0.0526925	4.84172e-11	0.0283197	0.0778304	0.715959	0.916153	14	0.992364
ENSG00000116574	1	RHOU	228870824	rs2318322	1	229253567	A	T	0.683897	-0.0110384	0.0257169	0.667759	0.218042	0.0381671	1.11114e-08	-0.0506251	0.118277	0.668636	0.807519	11	0.992364
ENSG00000229367	1	HMGN2P19	229706279	rs12750869	1	229706214	A	G	0.202783	0.028755	0.0350545	0.412048	0.573185	0.0540391	2.76916e-26	0.050167	0.06134	0.413442	0.448974	19	0.969599
ENSG00000135744	1	AGT	230838269	rs5050	1	230849886	G	T	0.177932	-0.0189778	0.0315042	0.546915	0.995713	0.0841965	2.86272e-32	-0.0190595	0.0316809	0.547434	0.829577	20	0.975978
ENSG00000244137	1	RP11-99J16__A.2	230846444	rs1555294	1	230974609	T	C	0.16501	-0.0444516	0.0309617	0.151089	0.405987	0.0736211	3.49678e-08	-0.10949	0.078805	0.164717	NA	NA	0.956252
ENSG00000135773	1	CAPN9	230883130	rs2493145	1	230891248	T	C	0.39662	0.0256713	0.0256156	0.31626	0.397753	0.050158	2.19133e-15	0.0645408	0.064913	0.320093	0.68378	20	0.959188
ENSG00000173409	1	ARV1	231114727	rs11122169	1	231101943	C	G	0.128231	-0.0752882	0.045457	0.097672	-0.417191	0.0665719	3.68616e-10	0.180465	0.112701	0.109317	0.681398	6	0.956252
ENSG00000116906	1	GNPAT	231376953	rs531592	1	231396634	C	T	0.503976	0.00142037	0.0247244	0.954188	-0.237574	0.0328125	4.47515e-13	-0.00597864	0.104074	0.95419	0.46951	3	0.999135
ENSG00000010072	1	SPRTN	231472850	rs2749722	1	231492897	T	C	0.662028	0.039044	0.0265106	0.140814	-0.213511	0.0375554	1.30634e-08	-0.182866	0.128264	0.153953	0.175049	11	0.956252
ENSG00000116991	1	SIPA1L2	232533711	rs1285682	1	232710367	G	A	0.275348	-0.0285557	0.0284081	0.314802	-0.26818	0.0372674	6.19581e-13	0.10648	0.106958	0.319478	0.0107073	8	0.958829
ENSG00000135778	1	NTPCR	233086351	rs9424514	1	233075519	A	C	0.199801	0.0171757	0.0315191	0.585801	0.575993	0.0519073	1.30365e-28	0.0298193	0.0547873	0.586253	0.0895109	20	0.985649
ENSG00000231663	1	RP5-827C21.4	234508553	rs6693224	1	234503369	C	G	0.0944334	-0.00588521	0.0525425	0.910817	0.936954	0.0723692	2.44746e-38	-0.00628122	0.0560801	0.91082	0.475169	16	0.999135
ENSG00000168275	1	COA6	234509202	rs7523348	1	234511503	G	A	0.49503	0.0092099	0.0247429	0.709725	0.356156	0.0349397	2.12137e-24	0.0258592	0.0695184	0.709911	0.727499	19	0.992364
ENSG00000231768	1	RP5-855F14.1	234663637	rs271735	1	234662348	A	C	0.341948	-0.0321894	0.026061	0.216772	-0.354386	0.0430984	1.98929e-16	0.0908315	0.0743635	0.221915	0.341248	20	0.95777
ENSG00000229291	1	RP4-580N22.2	236121179	rs1048253	1	236140266	C	A	0.144135	0.0507188	0.0347467	0.14438	-0.476393	0.0822661	7.00178e-09	-0.106464	0.0752184	0.156951	0.726619	5	0.956252
ENSG00000086619	1	ERO1LB	236378855	rs1726670	1	236427399	G	A	0.276342	-0.00644729	0.0254333	0.799884	0.390817	0.049615	3.35375e-15	-0.016497	0.065111	0.799985	0.829641	20	0.995893
ENSG00000119285	1	HEATR1	236712305	rs1773451	1	236793849	G	A	0.26839	-0.0177317	0.0305683	0.561869	-0.195358	0.029367	2.88535e-11	0.0907652	0.157067	0.563348	0.586769	20	0.976444
ENSG00000215808	1	RP11-371I1.2	238643684	rs2392859	1	238648743	G	C	0.378728	0.0165756	0.0248981	0.505578	0.634583	0.0736224	6.7286e-18	0.0261205	0.0393522	0.506844	0.150022	4	0.975978
ENSG00000233355	1	CHRM3-AS2	239866684	rs12030687	1	239896458	T	C	0.0596421	0.0158567	0.0547701	0.772188	-0.777744	0.123683	3.21198e-10	-0.0203881	0.0704964	0.772423	0.957468	4	0.995426
ENSG00000054277	1	OPN3	241753404	rs58386642	1	241789739	G	C	0.66004	-0.00453859	0.0276154	0.869456	0.323901	0.0557093	6.09496e-09	-0.0140123	0.0852928	0.869507	0.87666	4	0.999135
ENSG00000203668	1	CHML	241792155	rs658729	1	241775724	T	C	0.653082	-0.0113822	0.0276447	0.680536	0.343301	0.0483989	1.31091e-12	-0.0331552	0.0806617	0.681043	0.828627	13	0.992364
ENSG00000162843	1	WDR64	241815580	rs6665240	1	241933521	A	G	0.159046	0.00558297	0.0412827	0.892424	-0.467081	0.0756647	6.69891e-10	-0.0119529	0.0884057	0.89245	0.967572	9	0.999135
ENSG00000253326	1	RP11-261C10.7	243218163	rs806232	1	243262131	G	C	0.259443	-0.0455466	0.0305858	0.13645	0.467209	0.0833809	2.10294e-08	-0.0974866	0.0677373	0.150098	0.581758	5	0.956252
ENSG00000054282	1	SDCCAG8	243419320	rs12049443	1	243358925	C	T	0.49006	-0.0371049	0.0247054	0.133123	-0.412163	0.0479119	7.79882e-18	0.0900248	0.0608475	0.139003	0.847682	20	0.956252
ENSG00000272195	1	RP11-156E8.1	245132652	rs2291426	1	245134114	C	A	0.582505	-0.00727695	0.0263	0.782018	0.690373	0.0579844	1.09889e-32	-0.0105406	0.0381056	0.782075	0.895337	20	0.995426
ENSG00000203666	1	EFCAB2	245133007	rs61844237	1	245133662	C	G	0.471173	0.00679756	0.024709	0.783237	-1.06073	0.0590422	3.62233e-72	-0.00640838	0.0232971	0.783261	0.593303	20	0.995426
ENSG00000235021	1	RP11-439E19.7	246853349	rs3007303	1	246857840	A	T	0.336978	0.0346828	0.0268693	0.196774	0.570791	0.0661969	6.54404e-18	0.0607627	0.0475983	0.201753	0.901805	20	0.95777
ENSG00000223519	1	RP11-439E19.8	246935139	rs7779	1	246930564	C	G	0.0666004	-0.0880147	0.0502511	0.0798601	-0.714392	0.114288	4.0833e-10	0.123202	0.0730503	0.0916918	0.444018	3	0.956252
ENSG00000260855	1	RP11-439E19.10	246935603	rs7779	1	246930564	C	G	0.0666004	-0.0880147	0.0502511	0.0798601	-0.735811	0.085609	8.32501e-18	0.119616	0.0696971	0.0861207	0.799184	11	0.956252
ENSG00000227953	1	RP11-439E19.3	246939315	rs7779	1	246930564	C	G	0.0666004	-0.0880147	0.0502511	0.0798601	-0.74354	0.0925694	9.57067e-16	0.118373	0.0691717	0.0870285	0.55138	7	0.956252
ENSG00000188295	1	ZNF669	247263264	rs2270616	1	247267668	T	G	0.388668	-0.00791457	0.0252383	0.753829	0.337027	0.0460008	2.36165e-13	-0.0234835	0.0749537	0.754048	0.746566	20	0.993161
ENSG00000221953	1	C1orf229	247273462	rs6696117	1	247273748	T	C	0.364811	-0.0193912	0.0265143	0.464567	-0.399493	0.0501131	1.56335e-15	0.0485395	0.0666486	0.466436	0.734563	20	0.975978
ENSG00000196418	1	ZNF124	247285277	rs78802037	1	247287269	C	T	0.280318	-0.00197341	0.0285498	0.944893	-0.773931	0.0579714	1.18115e-40	0.00254985	0.0368898	0.944894	0.981694	20	0.999135
ENSG00000215795	1	RP11-488L18.3	247347115	rs11588486	1	247362282	T	C	0.147117	-0.0493167	0.0454118	0.277484	0.670432	0.0985588	1.0292e-11	-0.0735596	0.0685929	0.283537	0.361518	3	0.95777
ENSG00000259865	1	RP11-488L18.10	247350583	rs6664697	1	247380610	T	A	0.289264	-0.0118047	0.0269627	0.661522	0.327313	0.031567	3.43637e-25	-0.0360655	0.0824493	0.661802	0.480074	20	0.992364
ENSG00000162714	1	ZNF496	247460714	rs4925621	1	247494162	A	G	0.666004	-0.00760696	0.0251973	0.762732	-0.330415	0.0378488	2.54964e-18	0.0230224	0.0763051	0.762869	0.626465	18	0.993161
ENSG00000227135	1	GCSAML-AS1	247687981	rs12141850	1	247655275	C	T	0.324056	-0.0041203	0.0276846	0.881688	0.606272	0.0763489	2.00873e-15	-0.00679612	0.0456717	0.881708	0.620536	20	0.999135
ENSG00000162722	1	TRIM58	248020501	rs11204522	1	248016772	C	T	0.739563	-0.0239556	0.0297203	0.420222	0.373892	0.068291	4.37551e-08	-0.0640709	0.0803458	0.425196	0.876417	8	0.969599
ENSG00000238243	1	OR2W3	248031277	rs6587387	1	248058879	T	A	0.980119	0.0785072	0.0910592	0.388602	1.38978	0.217647	1.70849e-10	0.0564889	0.0661151	0.392882	NA	NA	0.964892
ENSG00000035115	2	SH3YL1	217730	rs62114506	2	242793	C	G	0.276342	-0.00108613	0.0265465	0.967364	0.464179	0.0386648	3.33609e-33	-0.00233989	0.0571906	0.967364	0.90142	20	0.999135
ENSG00000151353	2	TMEM18	667335	rs12714416	2	671939	G	A	0.758449	0.00165382	0.0284192	0.953594	-0.436003	0.0512478	1.77367e-17	-0.00379314	0.0651827	0.953595	0.851167	11	0.999135
ENSG00000235688	2	AC116614.1	945320	rs4971437	2	1089055	A	G	0.559642	0.00488111	0.0246741	0.843183	0.32988	0.058315	1.54167e-08	0.0147966	0.0748429	0.843278	0.632326	6	0.999135
ENSG00000172554	2	SNTG2	946554	rs4971437	2	1089055	A	G	0.559642	0.00488111	0.0246741	0.843183	0.388655	0.0421824	3.1512e-20	0.012559	0.0635005	0.843219	0.351765	17	0.999135
ENSG00000130508	2	PXDN	1635659	rs62116429	2	1747797	G	T	0.560636	-0.00829312	0.0246666	0.736714	-0.214197	0.0375274	1.14481e-08	0.0387173	0.115358	0.737152	0.517988	20	0.993161
ENSG00000171853	2	TRAPPC12	3383446	rs6548155	2	3386425	A	G	0.431412	-0.016836	0.0246493	0.494592	-0.210541	0.0298712	1.81119e-12	0.0799654	0.117624	0.496608	0.072959	16	0.975978
ENSG00000225234	2	TRAPPC12-AS1	3485013	rs4641971	2	3481857	T	G	0.410537	-0.0213859	0.0250871	0.393955	-0.457563	0.0470962	2.5896e-22	0.0467387	0.0550383	0.395768	0.923966	20	0.964969
ENSG00000182551	2	ADI1	3501132	rs9677924	2	3509709	G	C	0.384692	-0.0210151	0.0258091	0.415502	0.243832	0.0430971	1.53386e-08	-0.0861868	0.106938	0.420273	0.0381172	3	0.969599
ENSG00000234171	2	AC108488.3	3606082	rs12629	2	3609064	A	G	0.295229	0.02194	0.0255655	0.390789	-1.10563	0.061378	1.52792e-72	-0.0198439	0.0231492	0.391326	0.426271	19	0.964892
ENSG00000151360	2	ALLC	3705785	rs2071639	2	3628383	A	C	0.110338	-0.0520711	0.0397491	0.190198	0.722008	0.100715	7.56326e-13	-0.0721198	0.0559652	0.197518	0.451607	4	0.95777
ENSG00000176887	2	SOX11	5832799	rs13409347	2	5680264	T	G	0.491054	0.0313901	0.0247424	0.204556	0.235457	0.0409325	8.80278e-09	0.133316	0.107608	0.215382	NA	NA	0.95777
ENSG00000205837	2	LINC00487	6868309	rs10495545	2	6990020	T	C	0.115308	-0.026832	0.036698	0.464684	0.890558	0.126636	2.02998e-12	-0.0301294	0.04143	0.467081	0.062234	4	0.975978
ENSG00000225964	2	AC017076.5	6968645	rs10495545	2	6990020	T	C	0.115308	-0.026832	0.036698	0.464684	0.963138	0.131636	2.54136e-13	-0.0278589	0.0382923	0.466899	0.0731138	5	0.975978
ENSG00000271947	2	RP11-439M11.1	7045855	rs4668517	2	7050117	G	C	0.213718	-0.0450975	0.0328048	0.169217	0.58589	0.0963655	1.2028e-09	-0.0769726	0.0574049	0.179962	NA	NA	0.956252
ENSG00000236008	2	AC011747.4	8699963	rs67736652	2	8717551	T	C	0.232604	0.0202998	0.0263692	0.441401	-0.47843	0.0567483	3.43514e-17	-0.04243	0.0553454	0.443295	0.709771	7	0.970264
ENSG00000115750	2	TAF1B	9983483	rs2303914	2	9983686	T	G	0.522863	-0.025279	0.025102	0.313909	0.522069	0.0511147	1.72197e-24	-0.0484208	0.0483149	0.316251	0.921857	18	0.957991
ENSG00000269973	2	RP11-95D17.1	10076489	rs2245344	2	9985670	C	T	0.521869	-0.0255737	0.0250955	0.308175	0.354396	0.0436599	4.771e-16	-0.0721614	0.0713679	0.31196	0.901869	10	0.95777
ENSG00000260077	2	RP11-254F7.2	10179219	rs74839537	2	10182183	C	G	0.12326	0.0398684	0.0453076	0.378886	0.552767	0.0816665	1.30046e-11	0.0721251	0.0826549	0.382878	0.937281	5	0.964892
ENSG00000272275	2	RP11-791G15.2	10908001	rs1198849	2	10908893	G	A	0.364811	0.00353025	0.0254092	0.889501	-0.539961	0.0573595	4.79317e-21	-0.00653797	0.0470626	0.889513	0.625081	20	0.999135
ENSG00000134324	2	LPIN1	11817721	rs3795974	2	11924950	C	T	0.596421	-0.0313413	0.0254172	0.217548	0.578098	0.0596008	3.02964e-22	-0.0542145	0.0443208	0.221243	0.0845554	15	0.95777
ENSG00000178295	2	GEN1	17935125	rs300179	2	17967281	G	T	0.524851	-0.00704996	0.0245154	0.773674	-0.391474	0.0447954	2.34861e-18	0.0180088	0.0626572	0.773793	0.168879	16	0.995426
ENSG00000183891	2	TTC32	20096404	rs7563410	2	20096936	A	C	0.109344	0.0468456	0.045979	0.308275	0.888778	0.0731471	5.69768e-34	0.0527079	0.0519144	0.30997	0.436799	10	0.95777
ENSG00000132031	2	MATN3	20191872	rs11694716	2	20207619	A	G	0.587475	0.0262394	0.026674	0.32526	-0.619259	0.0590614	1.01249e-25	-0.0423723	0.0432632	0.327379	0.360668	20	0.962395
ENSG00000115884	2	SDC1	20400558	rs10185277	2	20338764	C	T	0.641153	0.0706546	0.0271792	0.00933362	-0.278426	0.0472766	3.8783e-09	-0.253764	0.106704	0.0173973	0.868318	6	0.829682
ENSG00000269976	2	RP11-130L8.2	20786008	rs1344836	2	20841182	A	G	0.525845	-0.00460953	0.0251051	0.85432	0.318729	0.0489799	7.64931e-11	-0.0144622	0.0787976	0.854377	0.649583	15	0.999135
ENSG00000118961	2	C2orf43	20883788	rs10182643	2	20884586	C	G	0.246521	0.00474067	0.0284281	0.867559	-0.533911	0.057283	1.15705e-20	-0.00887914	0.0532535	0.86758	0.891007	20	0.999135
ENSG00000219626	2	FAM228B	24299396	rs12473611	2	24330561	T	C	0.139165	0.0377713	0.0311652	0.225525	-0.505939	0.0425851	1.49176e-32	-0.0746558	0.0619184	0.227928	0.946456	20	0.95777
ENSG00000176732	2	PFN4	24338241	rs139677604	2	24366132	G	C	0.261431	-0.0366663	0.0307512	0.233123	0.417535	0.0648381	1.19746e-10	-0.0878161	0.0749012	0.241026	0.36392	7	0.95777
ENSG00000186453	2	FAM228A	24397938	rs2288072	2	24390517	A	G	0.620278	-0.0155572	0.0264284	0.556092	-0.789839	0.0542411	4.92652e-48	0.0196967	0.0334878	0.556415	0.911246	20	0.975978
ENSG00000242628	2	AC009228.1	24437250	rs6714652	2	24383059	T	C	0.620278	-0.0154181	0.0264413	0.559821	-0.486317	0.0622785	5.77593e-15	0.0317038	0.0545219	0.560912	0.949807	20	0.975978
ENSG00000224165	2	DNAJC27-AS1	25194259	rs1971136	2	25291539	T	C	0.534791	0.0233636	0.0250973	0.351893	0.243917	0.0434829	2.02924e-08	0.095785	0.1043	0.35843	0.44565	11	0.964892
ENSG00000157833	2	GAREML	26395960	rs6716858	2	26423414	A	G	0.790258	0.0204689	0.0277398	0.46058	0.383113	0.0691404	3.00597e-08	0.0534278	0.0730455	0.464515	0.624388	7	0.975462
ENSG00000173567	2	GPR113	26531041	rs6716858	2	26423414	A	G	0.790258	0.0204689	0.0277398	0.46058	-0.478766	0.0806369	2.89744e-09	-0.0427535	0.058386	0.464012	0.973834	9	0.975462
ENSG00000138030	2	KHK	27309615	rs6547401	2	27284845	G	A	0.620278	0.0239768	0.0257451	0.35169	-0.258398	0.0385626	2.07373e-11	-0.0927902	0.100591	0.356295	0.218372	15	0.964892
ENSG00000143994	2	ABHD1	27346682	rs6721395	2	27280127	A	G	0.688867	0.0395554	0.0273632	0.148297	-0.288322	0.0519263	2.81568e-08	-0.137192	0.0980686	0.161832	0.920198	14	0.956252
ENSG00000138085	2	ATRAID	27434895	rs2580759	2	27432500	G	T	0.223658	0.0153627	0.0303182	0.612355	0.354734	0.0423236	5.2267e-17	0.0433077	0.0856235	0.613003	0.201696	20	0.991228
ENSG00000234072	2	AC074117.10	27579113	rs780108	2	27684957	C	T	0.416501	0.0541967	0.0246424	0.0278542	-0.180666	0.0331291	4.94172e-08	-0.299983	0.147072	0.0413804	0.657977	5	0.912615
ENSG00000230730	2	AC074011.2	28856148	rs11127179	2	28834969	T	C	0.306163	-0.027184	0.0267326	0.309207	0.458423	0.0697149	4.84295e-11	-0.0592989	0.0590074	0.314926	0.756842	14	0.95777
ENSG00000213639	2	PPP1CB	28974506	rs62131975	2	29046908	T	C	0.489066	0.0168737	0.0245386	0.491679	0.220638	0.0256503	7.8497e-18	0.0764769	0.111571	0.493059	0.269526	20	0.975978
ENSG00000171103	2	TRMT61B	29072687	rs56178008	2	29098543	A	T	0.423459	-0.0324826	0.0247741	0.189807	0.279312	0.0320238	2.73268e-18	-0.116295	0.0896935	0.194775	0.907559	20	0.95777
ENSG00000189350	2	FAM179A	29179477	rs7567935	2	29214293	C	T	0.84493	0.0325804	0.031421	0.299784	0.603546	0.0699877	6.48781e-18	0.0539816	0.0524356	0.303252	0.214204	20	0.95777
ENSG00000235997	2	AC109642.1	30569525	rs55850604	2	30569796	C	T	0.111332	0.0253533	0.0396417	0.522459	-0.44689	0.0732533	1.05664e-09	-0.0567328	0.0891919	0.524727	NA	NA	0.975978
ENSG00000172954	2	LCLAT1	30670092	rs72853154	2	30666530	G	C	0.227634	-0.00150836	0.0296411	0.959415	0.367962	0.0528755	3.42629e-12	-0.00409923	0.0805569	0.959416	0.956519	19	0.999135
ENSG00000018699	2	TTC27	32853099	rs111896629	2	32903548	A	G	0.120278	-0.00281084	0.0419508	0.946579	-0.411664	0.0551193	8.10529e-14	0.006828	0.10191	0.946581	0.0424542	16	0.999135
ENSG00000152689	2	RASGRP3	33661391	rs57542130	2	33754336	A	C	0.105368	0.0107239	0.0445768	0.809888	0.503211	0.0623227	6.78783e-16	0.0213109	0.088624	0.80997	0.784184	9	0.996276
ENSG00000115808	2	STRN	37070783	rs11124556	2	37209684	T	G	0.503976	-0.0311479	0.0247375	0.20798	0.187112	0.0307899	1.22405e-09	-0.166467	0.135015	0.217594	0.0730598	20	0.95777
ENSG00000218739	2	AC007390.5	37423631	rs2251879	2	37485215	T	A	0.564612	-0.0318126	0.0247686	0.199004	-0.405501	0.047858	2.39156e-17	0.0784526	0.0617793	0.204125	0.691689	20	0.95777
ENSG00000115816	2	CEBPZ	37428755	rs10182759	2	37454218	G	C	0.408549	-0.0108627	0.0248579	0.662116	-0.218675	0.0282662	1.02371e-14	0.0496751	0.113856	0.662622	0.726119	20	0.992364
ENSG00000115825	2	PRKD3	37477645	rs7589296	2	37460700	A	G	0.420477	-0.0219547	0.0247042	0.374164	-0.239648	0.032516	1.7043e-13	0.0916123	0.103832	0.377608	0.938122	20	0.964892
ENSG00000231367	2	AC016995.3	38633861	rs34092964	2	38762893	C	G	0.192843	-0.000795533	0.0337734	0.981208	-0.408982	0.0539053	3.2727e-14	0.00194515	0.0825796	0.981208	0.540622	20	0.999135
ENSG00000271443	2	RP11-541E12.1	38762400	rs34092964	2	38762893	C	G	0.192843	-0.000795533	0.0337734	0.981208	-0.414444	0.0562474	1.72897e-13	0.00191952	0.0814913	0.981208	0.393318	20	0.999135
ENSG00000143889	2	HNRNPLL	38789120	rs12473835	2	39127020	A	G	0.0994036	-0.00149442	0.0347304	0.965678	0.446008	0.0806577	3.20887e-08	-0.00335066	0.0778718	0.965679	0.99839	20	0.999135
ENSG00000163214	2	DHX57	39024871	rs2060743	2	39101885	A	G	0.666998	0.0128406	0.0260699	0.622335	0.203257	0.0356259	1.16131e-08	0.0631742	0.128738	0.623625	0.782698	17	0.991228
ENSG00000162878	2	PKDCC	42275160	rs72794538	2	42281656	T	G	0.202783	0.0346196	0.02934	0.238021	-0.423181	0.0659786	1.41835e-10	-0.081808	0.0704955	0.245857	0.99606	16	0.95777
ENSG00000162882	2	HAAO	42994229	rs12613026	2	43014289	T	C	0.56163	0.0388331	0.0248605	0.118279	0.256941	0.0372027	4.96714e-12	0.151136	0.0991995	0.127619	0.792344	20	0.956252
ENSG00000152527	2	PLEKHH2	43864412	rs112505066	2	43938758	T	C	0.208748	0.00213084	0.0289599	0.941345	-0.487771	0.0565124	6.07006e-18	-0.00436853	0.0593741	0.941348	0.742242	20	0.999135
ENSG00000138036	2	DYNC2LI1	44001178	rs75684735	2	44001185	T	C	0.0248509	0.0482724	0.0888078	0.586743	-1.19373	0.156029	1.99908e-14	-0.0404383	0.0745827	0.587685	0.886518	17	0.986749
ENSG00000138095	2	LRPPRC	44113647	rs7568481	2	44145374	T	G	0.404573	-0.00620269	0.0249739	0.803851	0.237483	0.0252266	4.77603e-21	-0.0261185	0.105197	0.803917	0.312939	20	0.995893
ENSG00000138078	2	PREPL	44543420	rs1067360	2	44661817	A	G	0.662028	-0.0650039	0.0253147	0.0102339	0.326753	0.0419426	6.67569e-15	-0.198939	0.0815735	0.0147374	0.950468	20	0.809746
ENSG00000250565	2	ATP6V1E2	46717889	rs3754553	2	46769135	C	T	0.477137	-0.00422241	0.024547	0.863427	-0.562245	0.0515581	1.09009e-27	0.00750991	0.0436643	0.863444	0.124004	20	0.999135
ENSG00000119729	2	RHOQ	46768945	rs1001746	2	46774599	G	A	0.227634	0.02462	0.02778	0.375484	-0.256287	0.0462037	2.90799e-08	-0.0960642	0.109769	0.381493	0.697476	9	0.964892
ENSG00000119878	2	CRIPT	46843555	rs1989720	2	46854364	T	C	0.422465	-0.0182091	0.0255552	0.476129	0.337104	0.0429827	4.40667e-15	-0.0540163	0.0761203	0.477942	0.283325	14	0.975978
ENSG00000180398	2	MCFD2	47129009	rs6716381	2	47148163	A	G	0.181909	-0.0282328	0.035894	0.43154	-0.39613	0.0318064	1.32303e-35	0.0712716	0.0907922	0.432456	0.414524	20	0.969599
ENSG00000119888	2	EPCAM	47572297	rs112628241	2	47591769	G	C	0.0775348	-0.0150774	0.0410926	0.713684	0.462168	0.0655445	1.77374e-12	-0.0326232	0.089033	0.714054	0.495369	9	0.992364
ENSG00000095002	2	MSH2	47630108	rs61083258	2	47652455	T	C	0.147117	0.0460245	0.0345559	0.182898	0.936798	0.0588361	4.44759e-57	0.0491296	0.0370161	0.184426	0.95173	20	0.956495
ENSG00000170802	2	FOXN2	48541776	rs79247094	2	48554955	A	G	0.12326	0.0738442	0.045156	0.101983	0.558872	0.0572244	1.57049e-22	0.132131	0.0819233	0.106775	0.107949	20	0.956252
ENSG00000243244	2	STON1	48756522	rs2140551	2	48822381	A	G	0.557654	0.0420808	0.0254255	0.0979129	-0.270547	0.0255341	3.12593e-26	-0.15554	0.0951177	0.102	0.344645	20	0.956252
ENSG00000068781	2	STON1-GTF2A1L	48757064	rs2140551	2	48822381	A	G	0.557654	0.0420808	0.0254255	0.0979129	0.970978	0.0656551	1.72332e-49	0.0433386	0.0263489	0.100012	0.293616	20	0.956252
ENSG00000242441	2	GTF2A1L	48844937	rs2140551	2	48822381	A	G	0.557654	0.0420808	0.0254255	0.0979129	1.0612	0.0520846	2.81357e-92	0.039654	0.0240381	0.0990188	0.0813936	20	0.956252
ENSG00000138039	2	LHCGR	48859428	rs2140551	2	48822381	A	G	0.557654	0.0420808	0.0254255	0.0979129	0.480398	0.0727247	3.95636e-11	0.0875957	0.0545619	0.108397	0.0665423	4	0.956252
ENSG00000232285	2	TCEB2P3	49007741	rs2140551	2	48822381	A	G	0.557654	0.0420808	0.0254255	0.0979129	0.522861	0.0576622	1.21604e-19	0.0804818	0.049431	0.10349	0.24493	10	0.956252
ENSG00000170820	2	FSHR	49189296	rs2140551	2	48822381	A	G	0.557654	0.0420808	0.0254255	0.0979129	0.686411	0.0739125	1.58986e-20	0.0613055	0.0376249	0.103231	0.19785	13	0.956252
ENSG00000170634	2	ACYP2	54197975	rs7558126	2	54280984	G	A	0.392644	0.0169059	0.024589	0.491743	-0.473177	0.0481873	9.27671e-23	-0.0357285	0.052093	0.492801	0.171295	20	0.975978
ENSG00000233266	2	HMGB1P31	54278471	rs34769118	2	54329310	T	C	0.385686	-0.00208976	0.0246025	0.932308	0.553297	0.0696536	1.9647e-15	-0.00377692	0.0444678	0.932312	0.383796	20	0.999135
ENSG00000272156	2	RP11-477N3.1	54309691	rs805324	2	54143630	C	T	0.132207	-0.0156919	0.0324394	0.628576	-0.615504	0.0884129	3.36196e-12	0.0254944	0.0528309	0.629404	0.988317	20	0.991228
ENSG00000214595	2	EML6	54950636	rs354241	2	54951888	A	C	0.398608	-0.0417771	0.02461	0.0895901	0.573902	0.0561478	1.59232e-24	-0.0727948	0.0434693	0.0940074	0.747675	20	0.956252
ENSG00000162994	2	CLHC1	55401927	rs17046778	2	55459373	G	T	0.159046	0.00929925	0.0430423	0.828949	1.12403	0.0677511	8.15334e-62	0.00827313	0.0382961	0.828964	0.734591	20	0.997923
ENSG00000203327	2	AC012358.7	55441523	rs6706815	2	55442390	G	A	0.21173	-0.00707416	0.036108	0.844676	0.537822	0.0785751	7.66442e-12	-0.0131533	0.067165	0.844738	0.767075	10	0.999135
ENSG00000162997	2	PRORSD1P	55509455	rs111606289	2	55509478	G	A	0.0377734	0.237678	0.0809764	0.00333388	0.681701	0.112108	1.19617e-09	0.348654	0.1319	0.00820971	0.18469	10	0.712088
ENSG00000202344	2	RN7SKP208	56178789	rs72811742	2	56182666	T	C	0.389662	-0.017907	0.0246473	0.467514	0.462785	0.0677192	8.26458e-12	-0.038694	0.0535588	0.470013	0.236813	19	0.975978
ENSG00000162927	2	PUS10	61167357	rs13017457	2	61248645	A	G	0.201789	-0.0225569	0.0290904	0.4381	0.544818	0.0681009	1.24261e-15	-0.0414026	0.0536449	0.440239	0.366475	20	0.969599
ENSG00000212978	2	AC016747.3	61368732	rs1729667	2	61369160	T	A	0.417495	0.00335545	0.0246705	0.891813	-0.326423	0.0516932	2.70825e-10	-0.0102795	0.0755958	0.891838	0.855045	12	0.999135
ENSG00000237651	2	C2orf74	61372243	rs3213944	2	61372298	G	C	0.409543	0.00437076	0.0246769	0.859415	1.00629	0.0441364	4.63058e-115	0.00434344	0.0245234	0.859419	0.441113	20	0.999135
ENSG00000173209	2	AHSA2	61404553	rs2600667	2	61404931	T	A	0.290258	0.00960619	0.0253036	0.704215	-0.639391	0.0388416	6.93824e-61	-0.015024	0.0395851	0.70429	0.837434	20	0.992364
ENSG00000273302	2	RP11-493E12.2	61427114	rs2441382	2	61811480	C	T	0.620278	0.0159881	0.0249756	0.522075	0.339192	0.0608117	2.43656e-08	0.0471358	0.074116	0.524793	0.570533	20	0.975978
ENSG00000170340	2	B3GNT2	62423248	rs13014154	2	62575443	G	A	0.609344	0.00043972	0.0256648	0.98633	-0.256056	0.0426493	1.92802e-09	-0.00171728	0.100232	0.98633	0.707036	8	0.999135
ENSG00000186889	2	TMEM17	62727356	rs11676567	2	62733253	T	C	0.356859	-0.0435592	0.024706	0.0778825	-0.396142	0.0507945	6.24433e-15	0.109959	0.0639404	0.0854862	0.243167	6	0.956252
ENSG00000143952	2	VPS54	64119280	rs75475525	2	64263881	T	C	0.0188867	-0.0100243	0.0663393	0.879892	-0.814732	0.146721	2.80911e-08	0.0123038	0.0814548	0.879936	0.89771	4	0.999135
ENSG00000225889	2	AC074289.1	64370373	rs6750096	2	64474069	C	T	0.289264	-0.00108709	0.0276264	0.968612	-0.383884	0.0472749	4.65211e-16	0.00283182	0.0719663	0.968612	0.583035	20	0.999135
ENSG00000115902	2	SLC1A4	65215611	rs66460104	2	65206383	G	A	0.168986	-0.0156982	0.0360712	0.663418	0.506549	0.0712999	1.20776e-12	-0.0309905	0.0713432	0.664008	0.529196	3	0.992364
ENSG00000011523	2	CEP68	65283500	rs2241160	2	65291546	G	A	0.444334	0.0228001	0.0249946	0.361663	-0.429696	0.0304932	4.2809e-45	-0.053061	0.0582898	0.362667	0.426989	20	0.964892
ENSG00000226819	2	MEIS1-AS3	66653867	rs6546232	2	66658860	T	A	0.700795	-0.0108204	0.0268151	0.686567	-0.838448	0.0709747	3.33058e-32	0.0129053	0.0320005	0.686739	0.278941	9	0.992364
ENSG00000236780	2	AC078941.1	67350489	rs116254660	2	67293704	A	G	0.0337972	0.0331181	0.0752006	0.659651	1.02058	0.164055	4.94055e-10	0.0324503	0.0738686	0.660446	0.877687	9	0.992364
ENSG00000143971	2	ETAA1	67624451	rs76623705	2	67624799	G	C	0.0218688	0.0821096	0.0825182	0.319713	1.11838	0.169571	4.2422e-11	0.0734183	0.0746187	0.325158	0.629911	3	0.962247
ENSG00000198380	2	GFPT1	69546905	rs77753566	2	69552451	T	G	0.144135	-0.0356159	0.0306132	0.24466	-0.326845	0.049116	2.84168e-11	0.108969	0.0950834	0.251781	0.981735	18	0.95777
ENSG00000124380	2	SNRNP27	70120692	rs7592647	2	70139134	T	C	0.444334	-0.00339615	0.0245671	0.890051	-0.236715	0.0399272	3.05418e-09	0.014347	0.103812	0.890081	0.376338	11	0.999135
ENSG00000179818	2	PCBP1-AS1	70189395	rs13386444	2	70205690	A	G	0.0735586	-0.00127315	0.0547572	0.98145	-0.388456	0.0681762	1.21343e-08	0.00327746	0.140962	0.98145	0.799776	3	0.999135
ENSG00000116005	2	PCYOX1	70484518	rs6546583	2	70509158	T	C	0.67992	0.0214096	0.0248292	0.388537	-0.15805	0.0278052	1.3143e-08	-0.135461	0.158894	0.393925	0.580532	8	0.964892
ENSG00000035141	2	FAM136A	70523107	rs2279159	2	70528827	A	G	0.318091	-0.0219117	0.024913	0.379114	-0.246773	0.0367755	1.94286e-11	0.0887929	0.101819	0.38317	0.487463	11	0.964892
ENSG00000152672	2	CLEC4F	71035775	rs11126308	2	71114721	C	T	0.594433	0.00309453	0.0268911	0.908385	-0.370555	0.0487617	2.97722e-14	-0.00835107	0.0725781	0.908395	0.353948	10	0.999135
ENSG00000116031	2	CD207	71057347	rs7594319	2	71118757	G	A	0.594433	0.00318307	0.0268963	0.905794	-0.386089	0.0617565	4.05749e-10	-0.00824439	0.069676	0.90581	0.554005	6	0.999135
ENSG00000144043	2	TEX261	71213068	rs78654883	2	71219744	G	A	0.287276	0.0081227	0.0311973	0.794582	0.307547	0.0449829	8.08819e-12	0.0264112	0.101513	0.794727	0.0714498	7	0.995893
ENSG00000124357	2	NAGK	71291474	rs6713	2	71305456	T	C	0.704771	-0.00880425	0.0275881	0.749627	-0.264766	0.0435246	1.17853e-09	0.0332529	0.104341	0.749959	NA	NA	0.993161
ENSG00000135617	2	PRADC1	73455134	rs7578390	2	73446657	G	A	0.348907	-0.032772	0.0261435	0.210008	-0.218566	0.0370354	3.60103e-09	0.149941	0.122282	0.220128	0.919389	9	0.95777
ENSG00000144035	2	NAT8	73867959	rs2421550	2	73658686	G	A	0.225646	0.015492	0.0294106	0.598369	0.523454	0.0845525	5.98318e-10	0.0295957	0.0563887	0.599686	0.592734	13	0.991228
ENSG00000163016	2	ALMS1P	73872046	rs6546857	2	73837955	G	A	0.223658	0.0245958	0.0296136	0.406224	0.717781	0.0722633	2.99548e-23	0.0342664	0.0414011	0.407858	0.71694	20	0.967097
ENSG00000144034	2	TPRKB	73956231	rs34461701	2	73918047	G	A	0.675944	-0.00318339	0.0256059	0.90106	0.304075	0.0493105	6.9803e-10	-0.0104691	0.0842263	0.90108	0.869606	16	0.999135
ENSG00000257800	2	FNBP1P1	74347807	rs6707619	2	74344656	A	G	0.185885	0.00221585	0.0325928	0.945797	0.88374	0.0773811	3.29906e-30	0.00250736	0.0368812	0.945798	0.0407811	20	0.999135
ENSG00000217702	2	MGC10955	74361599	rs111615715	2	74351398	T	C	0.181909	0.00771109	0.0329683	0.815068	1.35497	0.0897917	1.8804e-51	0.00569097	0.0243343	0.815089	0.0290315	20	0.996276
ENSG00000188687	2	SLC4A5	74443369	rs71418733	2	74669326	T	C	0.026839	-0.0605621	0.0727694	0.405271	1.16308	0.133233	2.55447e-18	-0.0520705	0.0628498	0.407393	0.962693	5	0.967097
ENSG00000204843	2	DCTN1	74588281	rs71418733	2	74669326	T	C	0.026839	-0.0605621	0.0727694	0.405271	-0.733162	0.0926508	2.50899e-15	0.082604	0.0998016	0.407851	0.961012	5	0.967097
ENSG00000115275	2	MOGS	74688184	rs1859735	2	74738322	G	A	0.159046	0.062933	0.0350337	0.0724386	0.424306	0.0482723	1.49773e-18	0.14832	0.0842737	0.0784115	0.302745	20	0.956252
ENSG00000179528	2	LBX2	74724644	rs6709863	2	74746080	T	C	0.158052	0.0726016	0.0350278	0.0382015	0.531588	0.0809472	5.13049e-11	0.136575	0.0690968	0.0480897	0.326958	15	0.936399
ENSG00000272183	2	RP11-523H20.3	74728844	rs2240443	2	74732415	G	T	0.156064	0.0668501	0.0352195	0.0576833	0.664288	0.0922637	6.02628e-13	0.100634	0.0548299	0.0664479	0.843842	20	0.956252
ENSG00000257702	2	LBX2-AS1	74729722	rs715407	2	74765693	T	G	0.145129	0.0647599	0.0357728	0.0702474	0.286252	0.0481106	2.68342e-09	0.226234	0.130626	0.0832879	0.559041	7	0.956252
ENSG00000204792	2	AC104135.3	75145275	rs12366	2	75185856	T	G	0.39165	0.0354941	0.0273681	0.19466	1.18902	0.0531313	6.31693e-111	0.0298516	0.023056	0.195409	0.556676	20	0.95777
ENSG00000236209	2	AC104135.2	75146682	rs12366	2	75185856	T	G	0.39165	0.0354941	0.0273681	0.19466	1.00358	0.0591566	1.49588e-64	0.0353675	0.02735	0.195962	0.520487	20	0.95777
ENSG00000230836	2	AC104135.4	75167385	rs12366	2	75185856	T	G	0.39165	0.0354941	0.0273681	0.19466	0.992241	0.0575394	1.22968e-66	0.0357717	0.02766	0.19592	0.490592	20	0.95777
ENSG00000115353	2	TACR1	75273590	rs12713835	2	75391118	G	A	0.570577	-0.0039695	0.0253271	0.875458	-0.276671	0.0475588	5.97501e-09	0.0143474	0.0915755	0.875503	0.811988	5	0.999135
ENSG00000115364	2	MRPL19	75873909	rs113730259	2	75939031	G	C	0.240557	-0.00506205	0.0271252	0.85196	-0.536396	0.0409316	3.0954e-39	0.00943715	0.0505745	0.851975	0.712958	20	0.999135
ENSG00000005436	2	GCFC2	75879126	rs4853170	2	75930048	G	C	0.390656	0.012976	0.024684	0.599106	0.384197	0.0505607	2.9907e-14	0.0337743	0.0644019	0.599979	0.594457	17	0.991228
ENSG00000270696	2	RP11-342K6.1	75887588	rs7583552	2	75932062	G	A	0.240557	-0.00422323	0.0271135	0.876221	0.542039	0.0601317	1.98323e-19	-0.00779138	0.0500288	0.87624	0.635222	18	0.999135
ENSG00000115423	2	DNAH6	84743579	rs7561462	2	84686757	G	A	0.394632	0.0281161	0.0256009	0.272097	-0.408096	0.0532092	1.7247e-14	-0.0688958	0.0633724	0.276967	0.918293	7	0.95777
ENSG00000246575	2	AC093162.5	85542164	rs145297992	2	85619423	G	A	0.0258449	-0.0594923	0.0705073	0.398795	1.00283	0.163922	9.49185e-10	-0.0593244	0.0709739	0.403232	0.294547	6	0.967097
ENSG00000152291	2	TGOLN2	85545147	rs4247303	2	85554080	A	G	0.488072	0.0139427	0.0245892	0.570696	-0.141993	0.025419	2.32237e-08	-0.0981929	0.174062	0.572668	0.426613	3	0.982465
ENSG00000270532	2	PEBP1P2	85568404	rs61593569	2	85592841	A	G	0.0586481	-0.0396899	0.0452779	0.380712	0.936998	0.146513	1.6021e-10	-0.0423586	0.0487741	0.38514	0.77125	11	0.964892
ENSG00000042493	2	CAPG	85621871	rs11894268	2	85652690	T	C	0.129225	-0.039977	0.0401965	0.31996	-0.574326	0.0668369	8.47628e-18	0.0696068	0.0704562	0.32318	0.0100305	18	0.962247
ENSG00000115486	2	GGCX	85771846	rs13387999	2	85812074	T	C	0.132207	0.0354877	0.0362957	0.328203	0.419201	0.0682897	8.32677e-10	0.0846556	0.0876745	0.334261	0.453172	9	0.964892
ENSG00000115523	2	GNLY	85912298	rs12151752	2	85934652	C	T	0.237575	-0.0311723	0.0276732	0.259978	0.388528	0.0615245	2.70133e-10	-0.0802318	0.07235	0.267456	0.602091	3	0.95777
ENSG00000068654	2	POLR1A	86247339	rs61620607	2	86319467	T	C	0.151093	0.00618908	0.0334784	0.853333	-0.532424	0.0410069	1.51248e-38	-0.0116243	0.0628856	0.853347	0.00815243	20	0.999135
ENSG00000132305	2	IMMT	86371055	rs12478097	2	86395961	C	T	0.479125	-0.0175004	0.0245497	0.475935	-0.367105	0.0298979	1.17997e-34	0.0476714	0.0669864	0.476677	0.039388	20	0.975978
ENSG00000273080	2	RP11-301O19.1	86422713	rs12475126	2	86421332	A	G	0.477137	-0.0174864	0.0245499	0.476292	0.681756	0.0664604	1.08859e-24	-0.0256491	0.0360965	0.477351	0.0614137	20	0.975978
ENSG00000132313	2	MRPL35	86426478	rs6754021	2	86452673	C	T	0.908549	0.0811222	0.043022	0.0593499	-0.510847	0.0516147	4.27637e-23	-0.158799	0.0857318	0.0639853	0.316368	20	0.956252
ENSG00000115561	2	CHMP3	86730554	rs882990	2	86641355	C	G	0.683897	-0.0233556	0.0270805	0.38844	0.211022	0.0309118	8.6962e-12	-0.110679	0.12935	0.392192	0.120457	12	0.964892
ENSG00000183281	2	PLGLB1	87229682	rs71411889	2	87130104	A	G	0.318091	-0.0140539	0.0249726	0.573591	0.667632	0.0574422	3.16059e-31	-0.0210504	0.0374486	0.574038	0.975835	15	0.983343
ENSG00000231259	2	AC125232.1	87257800	rs11901025	2	87278601	T	C	0.532803	0.0176574	0.0252805	0.484891	-0.931125	0.0579987	5.33787e-58	-0.0189635	0.0271762	0.485303	0.393875	20	0.975978
ENSG00000266931	2	RP11-1252D15.1	87282781	rs35084227	2	87277202	C	T	0.424453	0.00523298	0.0248219	0.833027	-0.424136	0.0647772	5.8466e-11	-0.012338	0.0585538	0.833112	0.294419	8	0.998119
ENSG00000222041	2	LINC00152	87754887	rs71238440	2	87835572	T	C	0.473161	0.0302351	0.0257339	0.240029	0.237495	0.0382964	5.59279e-10	0.127308	0.110283	0.248345	NA	NA	0.95777
ENSG00000234231	2	AC093616.4	88000503	rs7573463	2	87315054	T	C	0.0924453	0.0399122	0.0463418	0.389097	0.82927	0.0958925	5.24487e-18	0.0481293	0.0561591	0.391435	0.0420992	12	0.964892
ENSG00000115593	2	SMYD1	88367299	rs11891123	2	88365338	A	G	0.851889	-0.0706066	0.0463463	0.127644	0.33741	0.0522106	1.03e-10	-0.209261	0.141124	0.138124	0.664887	4	0.956252
ENSG00000144115	2	THNSL2	88469835	rs6547758	2	88469863	C	G	0.758449	0.0277042	0.0264988	0.295798	1.09117	0.0657635	7.91787e-62	0.0253894	0.0243329	0.296754	0.794886	20	0.95777
ENSG00000143429	2	AC027612.6	91805186	rs375365715	2	91874064	G	A	0.0666004	-0.112281	0.0520318	0.0309329	-1.00356	0.148427	1.36744e-11	0.111883	0.0544238	0.039805	0.751241	3	0.903128
ENSG00000144026	2	ZNF514	95813075	rs11686534	2	95901265	G	A	0.579523	0.0289224	0.0253272	0.253474	0.418396	0.0538229	7.63094e-15	0.0691269	0.0611837	0.25855	0.526934	20	0.95777
ENSG00000155066	2	PROM2	95940201	rs3105101	2	95742678	A	C	0.765408	0.0573785	0.0292971	0.0501707	0.208529	0.0370232	1.77726e-08	0.275158	0.148745	0.0643336	0.31832	8	0.956252
ENSG00000115041	2	KCNIP3	95963052	rs6750542	2	96011838	G	C	0.758449	0.0623024	0.0288006	0.0305232	0.393967	0.0460273	1.13443e-17	0.158141	0.0754027	0.035968	0.843011	20	0.900293
ENSG00000237510	2	AC008268.2	96455402	rs71427017	2	95808221	A	C	0.148111	-0.00140558	0.0348041	0.967786	0.748549	0.124677	1.92654e-09	-0.00187774	0.0464965	0.967786	0.656143	19	0.999135
ENSG00000186281	2	GPAT2	96687694	rs151196928	2	96748054	G	A	0.0377734	0.181775	0.0884087	0.039775	-1.03971	0.166148	3.90631e-10	-0.174832	0.0895043	0.0507792	0.106717	11	0.944649
ENSG00000144021	2	CIAO1	96931870	rs17420101	2	96959616	G	A	0.338966	-0.0300523	0.0289307	0.298912	-0.39529	0.0410135	5.52301e-22	0.076026	0.0736124	0.301703	0.0360254	20	0.95777
ENSG00000114988	2	LMAN2L	97371666	rs968470	2	97423626	C	T	0.385686	0.030128	0.0246103	0.220875	0.173682	0.0276036	3.13377e-10	0.173466	0.144355	0.229492	NA	NA	0.95777
ENSG00000168754	2	FAM178B	97541620	rs58984980	2	97570759	A	T	0.140159	-0.020322	0.0466088	0.662828	0.677922	0.0626734	2.8679e-27	-0.0299769	0.0688083	0.663085	0.261967	20	0.992364
ENSG00000144199	2	FAHD2B	97749320	rs13032546	2	97857179	C	G	0.790258	-0.00134112	0.0328826	0.967467	0.359663	0.0438941	2.52944e-16	-0.00372882	0.0914273	0.967468	0.71115	20	0.999135
ENSG00000135976	2	ANKRD36	97779233	rs2122174	2	98181755	C	T	0.749503	0.0198943	0.0302811	0.51119	0.386627	0.0456897	2.62777e-17	0.0514561	0.0785569	0.512457	0.327994	16	0.975978
ENSG00000230606	2	AC159540.1	98081083	rs13027550	2	98188646	A	G	0.638171	0.0136385	0.0279352	0.625394	-0.788334	0.0594164	3.55159e-40	-0.0173004	0.0354597	0.625629	0.543717	20	0.991228
ENSG00000196912	2	ANKRD36B	98108978	rs62155987	2	98218290	A	G	0.649105	0.0176935	0.0284272	0.533671	-0.563695	0.0526432	9.35132e-27	-0.0313884	0.0505152	0.534359	0.139834	20	0.975978
ENSG00000115073	2	ACTR1B	98272431	rs11692435	2	98275354	A	G	0.083499	0.012868	0.0292499	0.659985	0.712901	0.0725575	8.75906e-23	0.0180502	0.0410705	0.660304	0.415163	18	0.992364
ENSG00000144191	2	CNGA3	98962618	rs10190679	2	98968225	T	C	0.0506958	-0.030057	0.0678229	0.657643	0.580974	0.0925601	3.45786e-10	-0.0517355	0.117031	0.65844	0.833424	6	0.992364
ENSG00000144182	2	LIPT1	99771418	rs13023479	2	99793041	A	G	0.647117	-0.00599336	0.024973	0.810335	0.421836	0.0411169	1.07337e-24	-0.0142078	0.0592169	0.810386	0.499954	20	0.996276
ENSG00000144214	2	LYG1	99900701	rs13003899	2	99923088	C	T	0.856859	-0.023802	0.0310869	0.443878	0.500364	0.0635987	3.6175e-15	-0.0475694	0.0624221	0.446024	0.755776	20	0.970264
ENSG00000163162	2	RNF149	101887681	rs13015768	2	101867170	G	C	0.432406	0.0321009	0.0245851	0.191653	0.252936	0.040519	4.30914e-10	0.126913	0.0993024	0.201233	NA	NA	0.95777
ENSG00000212283	2	SNORD89	101889398	rs12993457	2	101922360	G	A	0.444334	0.0309298	0.0246206	0.209022	0.737992	0.0688416	8.1872e-27	0.0419108	0.0335899	0.212134	0.0567967	14	0.95777
ENSG00000196460	2	RFX8	102013823	rs11123889	2	102107180	A	G	0.264414	0.0011567	0.0333784	0.972356	-0.504789	0.0708617	1.05158e-12	-0.00229145	0.0661243	0.972356	0.210713	9	0.999135
ENSG00000234389	2	AC007278.3	103055173	rs1035125	2	103033839	A	C	0.529821	-0.0157449	0.0246344	0.522731	0.349012	0.0585588	2.52204e-09	-0.0451128	0.0709879	0.525103	0.617715	3	0.975978
ENSG00000135972	2	MRPS9	105654441	rs9066	2	105716266	G	A	0.224652	-0.0342843	0.0327447	0.295092	-0.359186	0.0356736	7.59966e-24	0.09545	0.0916552	0.297689	0.975698	20	0.95777
ENSG00000119147	2	C2orf40	106679702	rs66989638	2	106689736	A	G	0.125249	0.00460062	0.0316554	0.884447	-0.732538	0.0786034	1.16979e-20	-0.00628038	0.0432186	0.884461	0.175081	9	0.999135
ENSG00000144057	2	ST6GAL2	107418056	rs6543431	2	107261300	C	T	0.643141	0.0335147	0.0258701	0.195148	0.505137	0.0567841	5.80267e-19	0.0663477	0.0517543	0.199851	0.611052	12	0.95777
ENSG00000198203	2	SULT1C2	108905095	rs6760918	2	108904340	A	G	0.158052	-0.0920067	0.0306081	0.0026474	1.02808	0.0853018	1.88688e-33	-0.0894937	0.0306841	0.00353855	0.397962	15	0.507111
ENSG00000135968	2	GCC2	109065017	rs11691112	2	109292890	C	A	0.406561	0.00913051	0.0263195	0.728658	-0.392298	0.0399745	9.82894e-23	-0.0232744	0.0671325	0.728821	0.61045	20	0.993161
ENSG00000186522	2	2025-09-10	110300559	rs10221803	2	110270250	T	C	0.542744	-0.0181673	0.0248586	0.464885	0.18764	0.0329258	1.20607e-08	-0.09682	0.133565	0.46852	0.379189	7	0.975978
ENSG00000153208	2	MERTK	112656056	rs72825650	2	112763148	A	G	0.0328032	0.0225134	0.0952568	0.813166	1.33875	0.149578	3.5491e-19	0.0168167	0.0711783	0.813229	0.262611	13	0.996276
ENSG00000144161	2	ZC3H8	112969102	rs12477879	2	112969865	T	C	0.153082	-0.0676921	0.0342887	0.0483604	0.41605	0.0587722	1.45176e-12	-0.162702	0.0855597	0.0572211	0.991738	20	0.956252
ENSG00000169629	2	RGPD8	113127669	rs6542056	2	113192136	A	G	0.159046	-0.0728626	0.0331205	0.0278125	-1.2167	0.0752799	9.29641e-59	0.0598854	0.0274726	0.0292705	0.875289	20	0.875636
ENSG00000125630	2	POLR1B	113299492	rs200353609	2	113313835	C	A	0.083499	-0.0236351	0.0444666	0.595055	0.690142	0.0490523	5.8464e-45	-0.0342467	0.0644771	0.595318	0.285665	18	0.991228
ENSG00000125611	2	CHCHD5	113341817	rs9308673	2	113312283	C	T	0.782306	-0.0143358	0.0266557	0.590705	-0.319594	0.0455489	2.27495e-12	0.0448563	0.0836495	0.591792	0.973821	10	0.989162
ENSG00000243389	2	AC012442.5	113346617	rs3980073	2	113371839	G	C	0.16501	-0.00737063	0.0366599	0.840656	0.594214	0.0745741	1.61131e-15	-0.012404	0.0617144	0.840706	0.373187	20	0.999135
ENSG00000237753	2	AC079922.3	113399409	rs11123144	2	113403662	C	T	0.831014	0.015251	0.036248	0.673946	-0.698781	0.0515142	6.47323e-42	-0.0218251	0.0518981	0.674092	0.311504	20	0.992364
ENSG00000125637	2	PSD4	113914902	rs2241976	2	113943470	G	A	0.452286	-0.0151755	0.0248463	0.54135	0.366304	0.037167	6.48176e-23	-0.0414287	0.0679599	0.542123	0.487179	11	0.975978
ENSG00000189223	2	AC016683.6	113969099	rs10206269	2	113990393	A	C	0.392644	-0.0583361	0.0248504	0.0189004	-0.952082	0.0688871	1.90673e-43	0.0612721	0.0264749	0.0206488	0.425252	20	0.847122
ENSG00000125618	2	PAX8	113973574	rs10206269	2	113990393	A	C	0.392644	-0.0583361	0.0248504	0.0189004	-0.814448	0.0718326	8.49344e-30	0.0716265	0.0311591	0.0215198	0.36466	20	0.857802
ENSG00000231943	2	RP11-395L14.4	114285145	rs11898714	2	114360032	A	G	0.343936	-2.67202e-05	0.0272922	0.999219	0.543861	0.0677344	9.80123e-16	-4.91306e-05	0.0501823	0.999219	0.866066	17	0.999252
ENSG00000225398	2	RP11-395L14.5	114299514	rs11898714	2	114360032	A	G	0.343936	-2.67202e-05	0.0272922	0.999219	0.565881	0.0583263	2.95683e-22	-4.72188e-05	0.0482296	0.999219	0.22344	20	0.999252
ENSG00000226516	2	FAM138B	114334959	rs911801	2	114327432	T	A	0.670974	0.0203685	0.0258526	0.430775	-0.36213	0.0499105	3.99936e-13	-0.0562464	0.07181	0.433471	0.376684	5	0.969599
ENSG00000146556	2	WASH2P	114341664	rs114676503	2	114361603	C	A	0.4334	-0.00593372	0.0261575	0.820544	-0.768653	0.0469374	2.83117e-60	0.00771963	0.0340336	0.820561	0.530979	20	0.996654
ENSG00000236397	2	DDX11L2	114356606	rs139955739	2	114336733	A	G	0.346918	-0.00116727	0.0273344	0.965938	1.15395	0.0633682	4.27988e-74	-0.00101154	0.0236877	0.965938	0.520971	20	0.999135
ENSG00000240356	2	RPL23AP7	114368079	rs1667103	2	114380967	T	C	0.294235	-0.0388028	0.0265247	0.143497	-0.756929	0.0489596	6.43112e-54	0.0512635	0.035199	0.145286	0.144339	20	0.956252
ENSG00000144134	2	RABL2A	114384806	rs793071	2	114394545	G	A	0.514911	-0.0244454	0.0247526	0.323355	-0.26582	0.0357434	1.03071e-13	0.0919622	0.0939354	0.327583	0.10088	16	0.962395
ENSG00000227359	2	AC017074.2	114435279	rs4560122	2	114516873	C	A	0.208748	0.0643088	0.0271324	0.0177791	0.456364	0.0811937	1.90207e-08	0.140916	0.0645233	0.0289661	0.572513	9	0.875636
ENSG00000115084	2	SLC35F5	114462588	rs17632866	2	114512224	A	T	0.138171	-0.0127391	0.0352144	0.717532	-0.394349	0.0603998	6.62215e-11	0.0323041	0.0894345	0.717947	0.150133	8	0.992364
ENSG00000244063	2	AC024704.2	114586967	rs10172576	2	114581008	G	A	0.600398	-0.0044173	0.0247714	0.85847	-0.589751	0.0754713	5.52939e-15	0.00749011	0.0420141	0.858506	0.450807	20	0.999135
ENSG00000236255	2	AC009404.2	118591513	rs17499330	2	118514931	T	C	0.149105	0.019078	0.0377028	0.61285	-0.483142	0.0814289	2.96906e-09	-0.0394874	0.07832	0.614135	0.40431	6	0.991228
ENSG00000125633	2	CCDC93	118673054	rs10192598	2	118767139	G	T	0.428429	0.0093146	0.0261513	0.721705	0.36646	0.0506673	4.73558e-13	0.0254178	0.0714484	0.722028	0.416671	18	0.992364
ENSG00000115107	2	STEAP3	119981384	rs13011366	2	120070815	A	C	0.575547	0.00885094	0.0258378	0.731931	0.288941	0.0484056	2.38474e-09	0.0306323	0.0895695	0.732355	0.0255808	6	0.993161
ENSG00000229867	2	STEAP3-AS1	120001998	rs3886151	2	120045415	T	A	0.388668	0.0174434	0.0248874	0.48337	0.483494	0.0643268	5.63874e-14	0.0360778	0.0516974	0.485262	0.48654	7	0.975978
ENSG00000115109	2	EPB41L5	120770581	rs1713080	2	120770857	A	G	0.212724	-0.0187144	0.0282199	0.507228	-0.384349	0.0473759	4.9488e-16	0.0486912	0.0736675	0.508639	0.886426	20	0.975978
ENSG00000144118	2	RALB	120997640	rs17050090	2	121054868	C	G	0.707753	0.0115857	0.0251371	0.644868	-0.212136	0.038682	4.15577e-08	-0.0546145	0.118913	0.646032	0.598409	6	0.992364
ENSG00000136717	2	BIN1	127805603	rs7584040	2	127863224	T	C	0.186879	0.0324667	0.0327782	0.32193	-0.510582	0.0526701	3.19885e-22	-0.0635876	0.064532	0.324444	0.671608	11	0.962247
ENSG00000186684	2	CYP27C1	127941696	rs4662717	2	128013504	T	C	0.463221	-0.00231737	0.0247223	0.925319	-0.330028	0.0492311	2.0328e-11	0.00702174	0.074917	0.925326	0.465825	20	0.999135
ENSG00000163161	2	ERCC3	128014866	rs4662718	2	128015367	T	C	0.750497	0.000720402	0.0285774	0.979888	0.477608	0.0486717	9.91275e-23	0.00150835	0.0598346	0.979889	0.944833	20	0.999135
ENSG00000169967	2	MAP3K2	128056306	rs61185143	2	128165478	C	T	0.579523	0.0153843	0.0254809	0.546004	-0.190588	0.0339314	1.94458e-08	-0.0807202	0.134466	0.548306	0.894313	6	0.975978
ENSG00000236682	2	AC068282.3	128146706	rs6430937	2	128082232	T	C	0.767396	-0.00769099	0.0276281	0.780725	-1.27105	0.0711575	2.31144e-71	0.0060509	0.0217391	0.78075	0.437261	20	0.995426
ENSG00000072163	2	LIMS2	128395956	rs62161993	2	128405642	T	C	0.0526839	0.0169998	0.0434277	0.695465	0.499104	0.0737061	1.27416e-11	0.0340606	0.0871566	0.695946	0.560446	11	0.992364
ENSG00000144230	2	GPR17	128403439	rs62161993	2	128405642	T	C	0.0526839	0.0169998	0.0434277	0.695465	1.73583	0.0985351	1.84504e-69	0.00979347	0.0250246	0.695536	0.859845	20	0.992364
ENSG00000144231	2	POLR2D	128603840	rs34616919	2	128600514	G	A	0.512922	-0.0191925	0.0246214	0.43568	-0.293819	0.0338445	3.90821e-18	0.0653208	0.084135	0.437524	0.771916	20	0.969599
ENSG00000214100	2	AC079776.2	130680435	rs6760544	2	130694072	C	A	0.693837	-0.00768	0.0251639	0.760214	0.548487	0.0711115	1.22835e-14	-0.0140022	0.0459147	0.760396	0.96988	20	0.993161
ENSG00000225449	2	AC079776.7	130724165	rs1882608	2	130695820	A	C	0.694831	-0.00764839	0.0251617	0.761151	0.797501	0.0670651	1.31122e-32	-0.00959045	0.031561	0.761227	0.923515	20	0.993161
ENSG00000222014	2	RAB6C	130737235	rs11674996	2	130739891	A	T	0.692843	-0.00578679	0.0252814	0.81895	0.470274	0.0791269	2.79364e-09	-0.0123051	0.0537987	0.819082	0.794088	7	0.996654
ENSG00000152076	2	CCDC74B	130896860	rs35105986	2	130902757	C	G	0.354871	-0.0220992	0.0255133	0.386388	0.41168	0.063014	6.43986e-11	-0.0536805	0.0625159	0.390523	0.490555	4	0.964892
ENSG00000273073	2	RP11-109E12.1	132219394	rs6722714	2	132231771	C	T	0.0924453	-0.0719433	0.0517736	0.164658	0.914732	0.108867	4.37745e-17	-0.0786496	0.0573685	0.170389	0.698254	20	0.956252
ENSG00000173272	2	MZT2A	132222473	rs75021268	2	132241731	C	T	0.0924453	-0.0721054	0.0517463	0.163487	-0.684909	0.0549292	1.10286e-35	0.105277	0.0760224	0.166107	0.360955	20	0.956252
ENSG00000152117	2	AC093838.4	132250386	rs12472061	2	132250966	C	T	0.219682	0.0152416	0.0279071	0.584958	-0.816578	0.046879	5.93522e-68	-0.0186652	0.0341925	0.585144	0.998479	20	0.984583
ENSG00000197927	2	C2orf27A	132479948	rs6720375	2	132440073	C	G	0.585487	-0.0153078	0.0260622	0.556965	1.16231	0.0604782	2.58399e-82	-0.0131702	0.0224332	0.557148	0.842192	20	0.975978
ENSG00000213222	2	AC093724.2	132480826	rs6720375	2	132440073	C	G	0.585487	-0.0153078	0.0260622	0.556965	0.933029	0.06754	2.08468e-43	-0.0164066	0.0279581	0.55732	0.792979	20	0.975978
ENSG00000082258	2	CCNT2	135675805	rs3769024	2	135677268	A	G	0.329026	-0.0428685	0.0274782	0.118738	0.275345	0.0363851	3.80399e-14	-0.15569	0.101894	0.126523	0.58907	11	0.956252
ENSG00000150540	2	HNMT	138721590	rs62168710	2	138716177	A	G	0.54175	0.025393	0.0246333	0.302615	0.30806	0.0426775	5.26344e-13	0.0824288	0.080774	0.307498	0.407436	10	0.95777
ENSG00000168702	2	LRP1B	140988992	rs7586417	2	142822193	C	T	0.248509	-0.0180985	0.035253	0.607679	0.528359	0.0736563	7.32073e-13	-0.0342542	0.0668923	0.608596	0.973658	15	0.991228
ENSG00000123609	2	NMI	152126979	rs10203366	2	152156258	C	A	0.466203	-0.000646035	0.0247686	0.979191	-0.215798	0.0370565	5.7632e-09	0.0029937	0.114778	0.979191	0.648223	5	0.999135
ENSG00000080345	2	RIF1	152266397	rs2444256	2	152280365	A	G	0.356859	-0.0230427	0.0255593	0.367303	-0.266234	0.0292745	9.50993e-20	0.0865505	0.0964737	0.369643	0.931246	20	0.964892
ENSG00000226383	2	AC093375.1	156868129	rs6725811	2	157132756	T	C	0.270378	-0.0262514	0.0294247	0.372309	0.629393	0.0644439	1.56739e-22	-0.0417091	0.0469456	0.374296	0.530844	20	0.964892
ENSG00000163331	2	DAPL1	159651829	rs4665011	2	159668758	C	A	0.636183	-0.0264464	0.0251936	0.293843	0.422826	0.0547732	1.16711e-14	-0.0625468	0.0601322	0.298268	0.325032	20	0.95777
ENSG00000196151	2	WDSUB1	160092304	rs6761921	2	160123080	A	C	0.342942	-0.0111359	0.0251178	0.657514	-0.574602	0.0443758	2.39489e-38	0.0193802	0.043739	0.657703	0.158526	20	0.992364
ENSG00000226266	2	AC009961.3	160527219	rs2042780	2	160646606	G	A	0.0874751	0.0126698	0.0390189	0.745401	0.904522	0.134418	1.70644e-11	0.0140072	0.0431878	0.745687	0.432537	13	0.993161
ENSG00000054219	2	LY75	160628362	rs1877193	2	160777188	T	C	0.539761	0.0393796	0.0255406	0.123113	0.597014	0.0439103	4.21659e-42	0.0659609	0.0430548	0.125517	0.55529	20	0.956252
ENSG00000153246	2	PLA2R1	160788519	rs13000917	2	160915484	A	G	0.101392	0.0528745	0.0441826	0.231413	-0.486084	0.0592317	2.27754e-16	-0.108776	0.0918564	0.236333	0.153989	20	0.95777
ENSG00000115221	2	ITGB6	160956177	rs764729	2	161126732	C	A	0.745527	-0.0132715	0.0306424	0.664936	-0.502656	0.0582208	5.94456e-18	0.0264027	0.0610376	0.665331	0.7732	20	0.992364
ENSG00000182263	2	FIGN	164449906	rs11674003	2	164471196	A	G	0.180915	-0.04198	0.0302697	0.165482	0.361413	0.0416	3.6951e-18	-0.116155	0.0848142	0.170835	0.942776	5	0.956252
ENSG00000115339	2	GALNT3	166604101	rs11687950	2	166726150	G	A	0.114314	0.0280323	0.0335937	0.404028	0.504122	0.0643846	4.88424e-15	0.0556062	0.0670154	0.406679	0.251419	18	0.967097
ENSG00000172292	2	CERS6	169312372	rs6433078	2	169496247	C	T	0.233598	-0.0162047	0.028472	0.569258	0.40092	0.0456785	1.67885e-18	-0.0404188	0.0711658	0.570067	0.0699142	12	0.980268
ENSG00000152253	2	SPC25	169690642	rs499160	2	169730942	A	G	0.831014	0.00636879	0.0371455	0.863866	-0.533877	0.0679271	3.85477e-15	-0.0119293	0.0695934	0.863898	0.184687	11	0.999135
ENSG00000152254	2	G6PC2	169757750	rs62176784	2	169744551	G	A	0.286282	0.0249845	0.0252292	0.322027	0.483941	0.0646477	7.11049e-14	0.0516272	0.052587	0.326224	0.076257	15	0.962395
ENSG00000138399	2	FASTKD1	170386259	rs2353192	2	170430388	C	G	0.130219	0.0249569	0.0325793	0.443656	0.364907	0.041507	1.47638e-18	0.0683925	0.0896194	0.445378	0.398124	20	0.970264
ENSG00000144362	2	PHOSPHO2	170550975	rs13009840	2	170569672	A	C	0.28827	-0.037203	0.0289081	0.198115	-0.528906	0.0536596	6.4124e-23	0.0703395	0.0551203	0.201917	0.813075	20	0.95777
ENSG00000123600	2	METTL8	172173919	rs10445762	2	172303555	G	A	0.159046	0.0558458	0.032611	0.086808	-0.747954	0.0563288	3.09127e-40	-0.0746648	0.0439614	0.0894291	0.265696	20	0.956252
ENSG00000071967	2	CYBRD1	172378757	rs17222641	2	172409265	C	G	0.236581	-0.0599549	0.0314367	0.0565002	-0.424053	0.0401624	4.64224e-26	0.141385	0.0753336	0.0605467	0.10882	20	0.956252
ENSG00000091428	2	RAPGEF4	173600002	rs55815300	2	173883103	G	A	0.0397614	0.106733	0.0711304	0.13348	0.425274	0.0749715	1.40747e-08	0.250975	0.173011	0.146883	NA	NA	0.956252
ENSG00000128656	2	CHN1	175664091	rs1993385	2	175738467	A	G	0.43837	0.0164774	0.0245452	0.502025	0.213219	0.0376021	1.42467e-08	0.0772792	0.115921	0.504994	0.348902	11	0.975978
ENSG00000154518	2	ATP5G3	176040986	rs268230	2	176046862	A	C	0.797217	0.0340147	0.03592	0.343661	-0.323876	0.0287536	1.97978e-29	-0.105024	0.111298	0.34536	0.0780714	20	0.964892
ENSG00000224189	2	HOXD-AS1	177037923	rs818358	2	177208340	T	C	0.249503	0.0560692	0.0264326	0.0339039	0.243977	0.0374668	7.42489e-11	0.229813	0.113944	0.0437057	0.106482	10	0.919111
ENSG00000226363	2	AC009336.24	177042445	rs2072589	2	177042871	T	C	0.369781	0.0163604	0.0248714	0.510666	-0.344306	0.0608694	1.54514e-08	-0.047517	0.0727231	0.513501	NA	NA	0.975978
ENSG00000128655	2	PDE11A	178487980	rs73036067	2	178682901	T	C	0.0894632	0.0154631	0.0496511	0.75547	0.479202	0.0701018	8.155e-12	0.0322684	0.10372	0.755715	0.131656	8	0.993161
ENSG00000079150	2	FKBP7	179328391	rs7587593	2	179333109	G	A	0.215706	0.0434871	0.0297214	0.143423	0.325929	0.0462546	1.83588e-12	0.133425	0.093135	0.151972	0.863492	20	0.956252
ENSG00000162999	2	DUSP19	183943287	rs72890392	2	183968588	A	T	0.0506958	0.0483434	0.102211	0.63623	0.587399	0.0735654	1.4084e-15	0.0823008	0.174311	0.636821	0.264147	20	0.991397
ENSG00000163002	2	NUP35	183982241	rs34100542	2	184033945	G	T	0.178926	-0.0356347	0.0304443	0.241804	-0.295198	0.04929	2.11131e-09	0.120715	0.105083	0.250657	0.558766	10	0.95777
ENSG00000226747	2	AC007966.1	186584601	rs55641591	2	186548508	G	A	0.249503	0.00378712	0.0250463	0.879814	0.988068	0.0777553	5.37886e-37	0.00383285	0.0253506	0.879823	0.299208	20	0.999135
ENSG00000188738	2	FSIP2	186603355	rs2287410	2	186604491	T	A	0.835984	-0.0651558	0.0339665	0.0550808	-0.398854	0.0692438	8.40431e-09	0.163358	0.0897583	0.0687634	0.0919745	11	0.956252
ENSG00000231646	2	AC008174.3	186648418	rs58798964	2	186676722	G	A	0.50994	-0.0191626	0.0253045	0.448882	0.361259	0.0623595	6.90723e-09	-0.0530439	0.0706412	0.452718	0.618197	12	0.972198
ENSG00000259915	2	RP11-410E4.1	187219299	rs10432501	2	187257837	C	T	0.301193	0.0119528	0.0252132	0.635449	0.629591	0.0711785	9.13313e-19	0.018985	0.0401044	0.635935	0.356226	20	0.991315
ENSG00000144369	2	FAM171B	187558698	rs2595389	2	187534183	G	T	0.420477	-0.0283661	0.0253489	0.263129	-0.292966	0.0390141	5.94764e-14	0.0968239	0.0874805	0.268378	0.84016	20	0.95777
ENSG00000003436	2	TFPI	188328957	rs6434222	2	188412244	A	T	0.110338	0.00842197	0.0394464	0.830934	-0.267967	0.0415358	1.10768e-10	-0.0314291	0.147287	0.831025	0.296312	8	0.997923
ENSG00000223523	2	AC079613.1	189463518	rs72900854	2	189538049	A	G	0.0139165	0.172664	0.164753	0.29463	1.83945	0.267957	6.662e-12	0.0938672	0.0906042	0.300196	0.437259	7	0.95777
ENSG00000115368	2	WDR75	190306159	rs13428976	2	190329627	G	A	0.0377734	0.0435083	0.0617774	0.481261	-0.598329	0.0851449	2.10742e-12	-0.0727163	0.103767	0.48345	0.942145	5	0.975978
ENSG00000138381	2	ASNSD1	190526111	rs1132360	2	190526224	T	C	0.730616	0.0224509	0.0267643	0.401561	0.394036	0.0369322	1.41906e-26	0.0569768	0.0681331	0.40301	0.110351	20	0.967097
ENSG00000128699	2	ORMDL1	190635049	rs5743047	2	190684668	A	T	0.152087	0.0216337	0.0374913	0.563917	0.377819	0.0459085	1.8748e-16	0.0572594	0.0994745	0.564872	0.111899	20	0.977695
ENSG00000064933	2	PMS1	190649107	rs5743072	2	190696924	G	A	0.175944	-0.0127051	0.0336922	0.706105	0.326817	0.0598828	4.82591e-08	-0.0388753	0.103338	0.706771	0.035155	6	0.992364
ENSG00000198130	2	HIBCH	191054461	rs2664253	2	191148558	A	G	0.597416	0.0386011	0.0252136	0.125779	0.340557	0.0360222	3.25827e-21	0.113347	0.0750008	0.130718	0.38021	12	0.956252
ENSG00000151689	2	INPP1	191208196	rs2582759	2	191124098	G	T	0.238569	-0.0112509	0.0337668	0.738987	0.558209	0.0595796	7.3137e-21	-0.0201554	0.0605296	0.739147	0.461253	20	0.993161
ENSG00000151690	2	MFSD6	191273081	rs7567059	2	191332169	A	T	0.159046	0.0112656	0.0416494	0.786785	0.258284	0.0452633	1.15491e-08	0.0436171	0.161435	0.787019	0.902506	13	0.995426
ENSG00000115419	2	GLS	191745553	rs6711082	2	191836553	T	C	0.430417	-0.0187722	0.0254354	0.460494	0.179787	0.0299212	1.87046e-09	-0.104414	0.142538	0.463846	0.150778	7	0.975462
ENSG00000138378	2	STAT4	191894302	rs35092718	2	192108608	T	C	0.33002	-0.0299897	0.0290758	0.302338	-0.338263	0.0437521	1.06405e-14	0.0886579	0.0867177	0.306604	0.193601	17	0.95777
ENSG00000196950	2	SLC39A10	196440701	rs56278864	2	196673202	A	G	0.554672	-0.0186606	0.0247262	0.450436	0.408722	0.0451219	1.32657e-19	-0.045656	0.060706	0.452001	0.404342	20	0.972198
ENSG00000229056	2	AC020571.3	197124748	rs17231419	2	197127249	T	C	0.274354	-0.0122466	0.0283385	0.665629	0.444948	0.0704879	2.74742e-10	-0.0275237	0.0638385	0.666363	0.763984	7	0.992364
ENSG00000213938	2	SEPHS1P6	200524274	rs11687699	2	200626678	A	G	0.66004	-0.0416735	0.028697	0.146449	0.519141	0.0720336	5.72298e-13	-0.0802739	0.0563889	0.154569	0.0424882	18	0.956252
ENSG00000226124	2	FTCDNL1	200625267	rs11687699	2	200626678	A	G	0.66004	-0.0416735	0.028697	0.146449	-0.876914	0.0582197	2.87224e-51	0.0475229	0.0328767	0.148321	0.0404985	20	0.956252
ENSG00000240344	2	PPIL3	201735630	rs7559150	2	201754063	C	T	0.263419	0.0170002	0.0286225	0.552549	-0.984395	0.0548456	4.93135e-72	-0.0172697	0.0290921	0.552766	0.0106785	20	0.975978
ENSG00000155749	2	ALS2CR12	202152994	rs2110690	2	202185132	G	A	0.494036	-0.0355225	0.0245779	0.148372	-0.502657	0.0699807	6.83027e-13	0.0706695	0.049876	0.156511	0.776052	16	0.956252
ENSG00000003393	2	ALS2	202565277	rs16838147	2	202645961	T	C	0.199801	-0.0161519	0.0294634	0.583553	-0.427929	0.0701948	1.0855e-09	0.0377443	0.069129	0.585067	0.573359	12	0.984583
ENSG00000273456	2	RP11-686O6.2	203239655	rs115187557	2	203360074	T	C	0.141153	-0.0407211	0.0372688	0.274555	0.641642	0.0880245	3.11432e-13	-0.0634639	0.0587324	0.279893	0.810942	16	0.95777
ENSG00000138380	2	CARF	203776937	rs72932572	2	203859391	C	T	0.130219	0.00688038	0.0387707	0.859144	-0.278204	0.0485364	9.93357e-09	-0.0247314	0.139427	0.859211	0.183199	10	0.999135
ENSG00000023228	2	NDUFS1	206979541	rs10166505	2	206999684	G	T	0.478131	0.0221057	0.024565	0.368182	-0.188451	0.0235925	1.37422e-15	-0.117302	0.131177	0.371199	0.693834	20	0.964892
ENSG00000138400	2	MDH1B	207602487	rs952242	2	207627422	T	C	0.234592	-0.0150075	0.027402	0.583913	0.331235	0.045285	2.58425e-13	-0.0453077	0.0829583	0.584963	0.971706	20	0.984583
ENSG00000021826	2	CPS1	211342406	rs17552879	2	211342502	A	G	0.487078	0.0264307	0.0245899	0.282437	0.309919	0.0515832	1.87668e-09	0.0852826	0.0806027	0.290027	0.35023	7	0.95777
ENSG00000270659	2	RP11-105N14.1	214017694	rs4353591	2	214018554	C	G	0.625249	0.0257223	0.0250124	0.30377	0.366553	0.0616968	2.82939e-09	0.0701735	0.0692515	0.31091	0.0450013	4	0.95777
ENSG00000138376	2	BARD1	215590370	rs6715570	2	215673440	C	T	0.738569	-0.0214886	0.0299792	0.473507	0.552263	0.0492568	3.5644e-29	-0.0389101	0.0543951	0.474409	0.470035	20	0.975978
ENSG00000138363	2	ATIC	216176540	rs28366034	2	216176780	T	C	0.140159	0.0494502	0.0355034	0.163672	0.29897	0.042287	1.5491e-12	0.165402	0.121035	0.171762	0.224313	5	0.956252
ENSG00000260804	2	RP11-566E18.3	217081768	rs4987039	2	217070057	A	G	0.0387674	-0.0475993	0.0620051	0.442684	1.86311	0.134167	7.64404e-44	-0.0255483	0.0333312	0.443381	0.930076	14	0.970264
ENSG00000231672	2	DIRC3	218148742	rs3747	2	218664633	G	T	0.502982	0.0449658	0.0249062	0.0710101	0.423848	0.0593126	8.9341e-13	0.106089	0.0606085	0.0800483	0.292474	15	0.956252
ENSG00000163466	2	ARPC2	219081817	rs56364928	2	219059058	A	G	0.521869	-0.00957302	0.0251584	0.703568	0.219939	0.0387768	1.4121e-08	-0.0435258	0.114645	0.7042	NA	NA	0.992364
ENSG00000261338	2	RP11-378A13.1	219120042	rs10932766	2	219122090	A	G	0.587475	-0.0171049	0.0261122	0.512432	0.804303	0.0501696	7.6779e-58	-0.0212667	0.0324927	0.512785	0.14036	20	0.975978
ENSG00000135926	2	TMBIM1	219138915	rs7559416	2	219150211	G	A	0.369781	0.00682209	0.0265531	0.797239	-0.264704	0.036344	3.25749e-13	-0.0257725	0.100375	0.797362	0.641807	14	0.995893
ENSG00000123992	2	DNPEP	220238268	rs16825302	2	220253623	A	G	0.0129225	0.161513	0.141043	0.252155	0.721911	0.110834	7.34539e-11	0.22373	0.198371	0.259389	NA	NA	0.95777
ENSG00000116106	2	EPHA4	222282747	rs824929	2	222801432	G	A	0.838966	-0.0354449	0.0356307	0.31984	0.295399	0.0520648	1.39763e-08	-0.11999	0.122459	0.327166	0.943908	3	0.962395
ENSG00000272944	2	CTD-2308L22.1	222437226	rs824929	2	222801432	G	A	0.838966	-0.0354449	0.0356307	0.31984	0.499461	0.0734492	1.04555e-11	-0.0709663	0.0720976	0.324964	0.973863	10	0.962247
ENSG00000267034	2	RP11-384O8.1	223181961	rs10932966	2	223531739	A	C	0.849901	0.0024581	0.0296509	0.93393	0.371116	0.0657921	1.69322e-08	0.00662354	0.0799052	0.933937	0.899781	5	0.999135
ENSG00000237732	2	AC010980.2	223182994	rs6714352	2	223405971	A	G	0.134195	-0.00295853	0.029877	0.921119	-0.505832	0.0703109	6.28202e-13	0.00584884	0.0590707	0.921127	0.916228	7	0.999135
ENSG00000261428	2	RP11-16P6.1	223431624	rs3768973	2	223436402	T	C	0.742545	0.0320651	0.0268932	0.233139	0.617259	0.047238	5.08318e-39	0.0519476	0.0437497	0.235078	0.459024	14	0.95777
ENSG00000116120	2	FARSB	223435255	rs6717807	2	223537578	A	G	0.863817	-0.00161418	0.0297769	0.956769	0.295005	0.048545	1.22499e-09	-0.0054717	0.100941	0.95677	0.74367	3	0.999135
ENSG00000123983	2	ACSL3	223725652	rs6712809	2	223711772	T	C	0.4334	-0.010905	0.0246455	0.658147	0.257216	0.042874	1.98109e-09	-0.0423963	0.0960766	0.659013	0.844466	5	0.992364
ENSG00000228446	2	AC073052.1	225364104	rs13025504	2	225404872	C	T	0.131213	-0.0109371	0.0336391	0.745082	0.532982	0.0747132	9.77015e-13	-0.0205206	0.0631804	0.745337	0.124348	11	0.993161
ENSG00000236432	2	AC097662.2	228085768	rs10439364	2	228236532	T	C	0.0447316	0.0277027	0.0445651	0.53419	1.09952	0.170893	1.24319e-10	0.0251953	0.0407201	0.536086	0.603929	5	0.975978
ENSG00000168958	2	MFF	228189867	rs75274263	2	228230727	A	G	0.148111	0.0233232	0.0342882	0.496371	-0.268742	0.0351459	2.06586e-14	-0.0867866	0.128092	0.498067	0.765312	18	0.975978
ENSG00000153820	2	SPHKAP	228844666	rs62201738	2	229502197	C	A	0.055666	0.0210059	0.0552141	0.703616	0.635153	0.113307	2.07514e-08	0.0330722	0.0871304	0.704264	0.366055	3	0.992364
ENSG00000153832	2	FBXO36	230787018	rs475316	2	230769191	C	A	0.499006	-0.0131888	0.0248893	0.596184	-0.289139	0.0470097	7.71756e-10	0.045614	0.0863996	0.597539	0.0646033	5	0.991228
ENSG00000204128	2	C2orf72	231902205	rs62193694	2	231907054	T	C	0.21173	0.0244867	0.0283191	0.387219	0.248018	0.0422173	4.23357e-09	0.0987295	0.115412	0.3923	0.958018	13	0.964892
ENSG00000224376	2	AC017104.6	232253687	rs6758989	2	232236627	G	A	0.228628	0.0320716	0.029808	0.281954	-0.413666	0.0483963	1.25806e-17	-0.0775302	0.0726268	0.285739	0.233296	20	0.95777
ENSG00000181798	2	LINC00471	232373137	rs28685161	2	232378792	T	C	0.258449	0.0399514	0.0277303	0.149666	-0.666458	0.0784339	1.94446e-17	-0.0599459	0.0422023	0.15548	0.561947	20	0.956252
ENSG00000171596	2	NMUR1	232387871	rs12694894	2	232389213	T	C	0.207753	0.0041397	0.0347151	0.905079	0.720108	0.0747542	5.80017e-22	0.00574872	0.0482119	0.905086	0.327682	20	0.999135
ENSG00000251485	2	AC068134.10	233207826	rs4571043	2	233141441	T	C	0.0208748	-0.0791863	0.0665659	0.234207	0.82936	0.141079	4.13571e-09	-0.0954788	0.0818886	0.243631	0.893942	11	0.95777
ENSG00000066248	2	NGEF	233743396	rs73102769	2	233793211	C	T	0.442346	-0.00101153	0.024636	0.967249	0.294265	0.0458124	1.33391e-10	-0.00343748	0.0837222	0.967249	0.857746	3	0.999135
ENSG00000085982	2	USP40	234384166	rs62192778	2	234475415	A	G	0.149105	0.0299473	0.0383555	0.434931	0.491984	0.057067	6.62735e-18	0.0608705	0.0782799	0.436805	0.974975	9	0.969599
ENSG00000235529	2	AGAP1-IT1	236414395	rs4663204	2	236421629	G	C	0.493042	-0.00948436	0.024952	0.703868	-0.340426	0.0598974	1.31978e-08	0.0278603	0.0734601	0.704497	0.958503	3	0.992364
ENSG00000177483	2	RBM44	238707032	rs72987110	2	238687216	A	T	0.178926	0.00855288	0.0305879	0.779773	0.654728	0.0620197	4.72638e-26	0.0130633	0.0467349	0.779847	0.70024	20	0.995426
ENSG00000184182	2	UBE2F	238875469	rs62195982	2	238997561	T	C	0.456262	-0.00593591	0.0245502	0.808946	0.19606	0.0287643	9.35507e-12	-0.030276	0.125297	0.809063	0.485782	14	0.996276
ENSG00000132330	2	SCLY	238969530	rs1446930	2	238870879	T	C	0.835984	0.023127	0.0378555	0.541246	-0.419793	0.0604485	3.7944e-12	-0.0550914	0.0905248	0.542804	0.842572	20	0.975978
ENSG00000144488	2	ESPNL	239008798	rs4991022	2	239033523	C	T	0.408549	-0.0301401	0.0250702	0.229275	1.04254	0.0672336	3.14757e-54	-0.0289103	0.0241194	0.230672	0.498299	20	0.95777
ENSG00000168427	2	KLHL30	239047363	rs12471185	2	239035937	A	G	0.405567	-0.0344274	0.0252875	0.173375	0.393473	0.0501377	4.23233e-15	-0.0874962	0.0652273	0.179789	0.5644	15	0.956252
ENSG00000065802	2	ASB1	239335383	rs563282	2	239329736	C	T	0.614314	-0.00436701	0.0247137	0.859741	0.228783	0.0363677	3.15786e-10	-0.019088	0.108065	0.859796	0.287057	8	0.999135
ENSG00000233608	2	TWIST2	239756673	rs4129103	2	239792273	A	T	0.562624	0.0492344	0.0250314	0.0491938	-0.321698	0.0440934	2.96822e-13	-0.153045	0.0805883	0.057551	0.469806	11	0.956252
ENSG00000068024	2	HDAC4	239969864	rs35245395	2	240107661	T	C	0.164016	0.0693075	0.0332631	0.0371955	0.420783	0.0524697	1.06133e-15	0.164711	0.0816751	0.0437311	0.116718	9	0.919111
ENSG00000222020	2	AC062017.1	240323130	rs1709851	2	240323661	A	C	0.656064	-0.0347218	0.0263288	0.187244	0.409421	0.0621801	4.56609e-11	-0.0848071	0.0655846	0.195978	0.59012	11	0.95777
ENSG00000130414	2	NDUFA10	240831867	rs4149538	2	240966245	G	A	0.162028	0.0470229	0.0369168	0.20275	-0.687997	0.0651282	4.38861e-26	-0.0683475	0.054047	0.206017	0.0861453	20	0.95777
ENSG00000144504	2	ANKMY1	241418839	rs13423333	2	241481778	T	C	0.166004	0.0141818	0.0293687	0.629176	-0.600715	0.0623139	5.41125e-22	-0.0236082	0.0489509	0.629605	0.288717	7	0.991228
ENSG00000142330	2	CAPN10	241526133	rs67745756	2	241539683	C	T	0.16004	0.0162679	0.0311197	0.601146	-0.262459	0.0405948	1.01076e-10	-0.0619826	0.118957	0.60233	NA	NA	0.991228
ENSG00000178623	2	GPR35	241544848	rs4676411	2	241561088	T	G	0.358847	0.0298688	0.0256119	0.24353	-0.5305	0.05308	1.61332e-23	-0.0563031	0.0486064	0.246722	0.0674319	5	0.95777
ENSG00000185176	2	AQP12B	241615835	rs10933629	2	241594660	G	C	0.10338	-0.0156289	0.0400212	0.696157	-0.595595	0.0828955	6.72604e-13	0.0262408	0.0672945	0.696581	0.253671	6	0.992364
ENSG00000219159	2	AC011298.2	241625751	rs10933629	2	241594660	G	C	0.10338	-0.0156289	0.0400212	0.696157	0.945356	0.0987549	1.04104e-21	-0.0165323	0.0423697	0.696395	0.299202	14	0.992364
ENSG00000184945	2	AQP12A	241631262	rs140727676	2	241624247	T	C	0.11332	-0.0457378	0.0440036	0.298613	1.04264	0.108417	6.78435e-22	-0.0438673	0.0424498	0.30142	0.0270262	10	0.95777
ENSG00000122085	2	MTERFD2	242011584	rs55938551	2	242033593	A	G	0.0685885	0.0506274	0.0586222	0.387797	-0.675511	0.0814439	1.09334e-16	-0.0749468	0.0872512	0.390353	0.658837	9	0.964892
ENSG00000146205	2	ANO7	242127924	rs111770284	2	242157087	T	C	0.168986	-0.0627669	0.0361458	0.0824765	0.406527	0.0664771	9.63769e-10	-0.154398	0.0924288	0.0948301	0.206866	11	0.956252
ENSG00000115677	2	HDLBP	242166679	rs56882309	2	242428116	G	A	0.208748	0.0211509	0.0278974	0.448351	-0.370634	0.0516951	7.52102e-13	-0.0570668	0.0756891	0.450871	0.401989	20	0.972198
ENSG00000168385	2	2025-09-02	242254515	rs115271170	2	242347614	T	C	0.0974155	0.0549716	0.0454702	0.226678	0.889155	0.0572898	2.52905e-54	0.0618245	0.0512936	0.228085	0.545684	20	0.95777
ENSG00000223374	2	AC005104.3	242290755	rs35533015	2	242191689	A	G	0.102386	0.0380152	0.0436818	0.38415	0.432853	0.0690371	3.61373e-10	0.0878247	0.101884	0.388681	0.239237	12	0.964892
ENSG00000006607	2	FARP2	242295658	rs2286278	2	242295648	G	T	0.810139	0.00754017	0.0313952	0.810199	0.396896	0.0482481	1.93318e-16	0.0189978	0.0791355	0.810278	0.415327	19	0.996276
ENSG00000176720	2	BOK	242498136	rs145973678	2	242505783	A	G	0.0685885	0.0236518	0.0522471	0.650772	0.379094	0.0514698	1.76655e-13	0.0623903	0.138081	0.651385	0.951487	10	0.992364
ENSG00000168397	2	ATG4B	242576628	rs62190293	2	242604454	G	A	0.219682	-0.0174428	0.029782	0.55809	-0.262397	0.0460545	1.21552e-08	0.0664748	0.114098	0.560154	0.421827	14	0.975978
ENSG00000168393	2	DTYMK	242615157	rs75921536	2	242642031	T	C	0.49006	-0.0222931	0.0248306	0.369288	-0.220835	0.0366488	1.68363e-09	0.100949	0.113681	0.374538	0.620803	11	0.964892
ENSG00000168395	2	ING5	242641450	rs7574264	2	242630987	A	G	0.496024	-0.0258647	0.0248222	0.297414	0.211866	0.0330627	1.47442e-10	-0.12208	0.118699	0.303719	0.714119	15	0.95777
ENSG00000180902	2	D2HGDH	242673994	rs10933569	2	242710954	G	A	0.516899	-0.0133484	0.0247576	0.589775	-0.473716	0.038196	2.54091e-35	0.0281781	0.0523119	0.590125	0.646792	20	0.987391
ENSG00000154252	2	GAL3ST2	242716240	rs6756901	2	242707101	G	A	0.512922	-0.0136762	0.0247465	0.580502	0.378295	0.0525796	6.25965e-13	-0.0361522	0.0656086	0.581614	0.60462	10	0.984488
ENSG00000233806	2	AC131097.3	242823514	rs35928865	2	242910072	G	A	0.517893	0.0223254	0.0260065	0.39064	-0.474491	0.0587747	6.85637e-16	-0.0470513	0.0551183	0.393303	0.80198	20	0.964892
ENSG00000216921	2	AC131097.4	242836136	rs78368353	2	242844771	A	G	0.0666004	0.0105855	0.057428	0.853757	0.880431	0.148684	3.19066e-09	0.0120231	0.0652587	0.853827	0.74682	9	0.999135
ENSG00000261186	2	RP11-341N2.1	243029505	rs6741316	2	243032620	C	A	0.464215	0.00138104	0.026742	0.958813	0.819506	0.0663257	4.53328e-35	0.00168521	0.0326321	0.958813	0.828285	20	0.999135
ENSG00000220804	2	AC093642.5	243030784	rs559186830	2	243087313	T	C	0.026839	-0.00313444	0.0861467	0.970976	-1.33594	0.152006	1.51247e-18	0.00234624	0.0644845	0.970976	0.901807	7	0.999135
ENSG00000224318	3	CHL1-AS2	237441	rs13084688	3	242241	G	A	0.486083	0.0183256	0.0247065	0.458251	0.299722	0.0448569	2.3613e-11	0.061142	0.0829377	0.460999	0.998827	18	0.974483
ENSG00000134121	3	CHL1	238279	rs17326898	3	173374	C	T	0.408549	0.00212113	0.0245355	0.931108	0.155763	0.0284425	4.34039e-08	0.0136177	0.157538	0.931116	0.553773	17	0.999135
ENSG00000134115	3	CNTN6	1134260	rs79653289	3	1136884	T	C	0.0536779	0.0686236	0.0517225	0.184587	1.62067	0.144896	4.82648e-29	0.0423427	0.032138	0.187662	0.617449	10	0.956905
ENSG00000113851	3	CRBN	3190676	rs2630819	3	3176301	T	C	0.689861	-0.00112373	0.0248873	0.963985	-0.196561	0.0289305	1.08873e-11	0.00571695	0.126616	0.963986	0.405747	20	0.999135
ENSG00000144455	3	SUMF1	3742498	rs11915920	3	4410534	T	C	0.505964	0.000737301	0.0245586	0.976049	-0.471555	0.0397551	1.87575e-32	-0.00156355	0.0520802	0.97605	0.979384	20	0.999135
ENSG00000125046	3	SSUH2	8661086	rs116075066	3	8716694	C	T	0.0785288	0.0467457	0.0507881	0.35736	-0.650879	0.110855	4.31972e-09	-0.0718193	0.0789829	0.363191	0.619101	4	0.964892
ENSG00000070950	3	RAD18	8817088	rs516491	3	8988397	T	C	0.843936	-0.0341123	0.0344422	0.321968	-0.357708	0.0589379	1.28524e-09	0.0953635	0.0975594	0.328326	0.122885	4	0.962395
ENSG00000196220	3	SRGAP3	9022275	rs62246267	3	9403161	A	G	0.149105	0.0218218	0.0366176	0.551218	0.426355	0.0492634	4.9467e-18	0.0511822	0.0860886	0.552158	0.533976	20	0.975978
ENSG00000134077	3	THUMPD3	9404526	rs2258766	3	9404924	C	G	0.807157	0.0429215	0.0284481	0.131358	-0.258987	0.0457205	1.47397e-08	-0.165728	0.113673	0.144858	0.719522	3	0.956252
ENSG00000156990	3	RPUSD3	9879533	rs2290306	3	9885615	C	G	0.05666	0.0700697	0.0556444	0.207943	-0.561757	0.0718103	5.16664e-15	-0.124733	0.100329	0.213781	NA	NA	0.95777
ENSG00000171135	3	JAGN1	9932238	rs279558	3	9932337	C	G	0.690855	-0.020541	0.0254963	0.420446	-0.25659	0.033822	3.28732e-14	0.0800538	0.0999246	0.42305	0.592977	19	0.969599
ENSG00000163703	3	CRELD1	9975506	rs2270894	3	9975386	G	C	0.215706	-0.00358594	0.0278191	0.897435	0.517477	0.0399772	2.53079e-38	-0.00692966	0.0537618	0.89744	0.812215	20	0.999135
ENSG00000180385	3	AC034193.5	10028577	rs9867091	3	10043429	C	T	0.147117	0.0386849	0.0363701	0.28749	0.449382	0.0657418	8.1688e-12	0.0860847	0.0819075	0.29326	0.944382	13	0.95777
ENSG00000231177	3	LINC00852	10326103	rs1063429	3	10320968	A	T	0.486083	0.00171315	0.024678	0.944655	-0.391441	0.0538683	3.68554e-13	-0.00437652	0.0630469	0.944658	0.664073	20	0.999135
ENSG00000240288	3	GHRLOS	10327438	rs35681	3	10329377	C	T	0.539761	-0.00749218	0.0247604	0.762205	0.628114	0.0530483	2.41257e-32	-0.0119281	0.0394331	0.76228	0.629759	20	0.993161
ENSG00000157103	3	SLC6A1	11034410	rs2933310	3	11035346	T	G	0.377734	-0.0333719	0.026029	0.199806	-0.398642	0.0493471	6.56636e-16	0.083714	0.0661114	0.205421	0.0558034	6	0.95777
ENSG00000197548	3	ATG7	11313995	rs6442241	3	11272005	G	A	0.161034	-0.0327924	0.0302231	0.277916	-0.343753	0.0541706	2.21341e-10	0.0953952	0.0891969	0.284849	0.925622	7	0.95777
ENSG00000144559	3	TAMM41	11831916	rs9876026	3	11849807	C	A	0.419483	-0.000765618	0.0246739	0.975246	-0.819721	0.0511868	1.01534e-57	0.000933998	0.0301004	0.975246	0.791722	20	0.999135
ENSG00000157152	3	SYN2	12045876	rs2600271	3	12036176	C	T	0.849901	0.062131	0.0329509	0.059354	-0.260648	0.0444303	4.45235e-09	-0.238371	0.132789	0.0726351	0.908029	6	0.956252
ENSG00000154743	3	TSEN2	12525931	rs2596820	3	12601941	A	G	0.508946	-0.0148982	0.0245608	0.544127	-0.245314	0.0404795	1.35948e-09	0.0607311	0.10062	0.54613	0.446202	20	0.975978
ENSG00000075975	3	MKRN2	12598513	rs3729931	3	12626516	A	G	0.37674	0.00131857	0.0252892	0.958417	0.270808	0.0437567	6.05679e-10	0.00486902	0.0933876	0.958419	0.894076	15	0.999135
ENSG00000233121	3	VN1R20P	13968310	rs12630468	3	13928145	T	G	0.67992	-0.00362298	0.0258046	0.888344	0.446599	0.0710444	3.25344e-10	-0.00811238	0.0577947	0.888371	0.753862	10	0.999135
ENSG00000170876	3	TMEM43	14166440	rs2731329	3	14179422	G	A	0.227634	0.00665292	0.0286923	0.816638	0.215854	0.038638	2.31592e-08	0.0308214	0.133039	0.816793	NA	NA	0.996501
ENSG00000228242	3	AC093495.4	14186223	rs2733535	3	14191237	A	G	0.462227	-0.023486	0.0245741	0.339213	0.273552	0.0397949	6.24077e-12	-0.0858557	0.0906975	0.343834	0.0780997	19	0.964892
ENSG00000154767	3	XPC	14186647	rs2607767	3	14180552	G	A	0.617296	-0.0333455	0.0270383	0.217474	0.176353	0.0295107	2.28832e-09	-0.189084	0.15655	0.227118	0.160317	3	0.95777
ENSG00000144596	3	GRIP2	14530619	rs60576870	3	14575764	T	C	0.181909	0.00668775	0.0310059	0.829227	0.323793	0.0543838	2.61901e-09	0.0206544	0.0958212	0.829337	NA	NA	0.997923
ENSG00000154781	3	CCDC174	14693271	rs7639522	3	14714860	G	A	0.349901	0.0625974	0.025007	0.0123078	0.282805	0.0421356	1.92251e-11	0.221345	0.0943745	0.0190073	0.858603	3	0.845557
ENSG00000224660	3	SH3BP5-AS1	15295691	rs2046725	3	15295158	G	A	0.125249	-0.00384208	0.0402023	0.923863	0.50466	0.052649	9.21332e-22	-0.0076132	0.0796661	0.923867	0.790385	14	0.999135
ENSG00000249786	3	EAF1-AS1	15477678	rs17041143	3	15485845	G	C	0.427435	-0.00591734	0.026172	0.821128	0.442958	0.0778291	1.25988e-08	-0.0133587	0.0591312	0.821267	0.588543	7	0.997223
ENSG00000163576	3	EFHB	19920964	rs11128927	3	19988437	C	G	0.349901	0.0237255	0.0253669	0.349637	1.17657	0.058291	1.34237e-90	0.020165	0.0215832	0.350154	0.644128	20	0.964892
ENSG00000271943	3	RP11-222K16.1	27679806	rs9861189	3	27673788	A	G	0.346918	-0.0193902	0.0250481	0.43886	0.422241	0.0653518	1.03984e-10	-0.0459221	0.0597461	0.442118	0.113264	8	0.970264
ENSG00000187118	3	CMC1	28283075	rs370517451	3	28283101	A	G	0.0139165	0.00177914	0.129028	0.988998	-1.21441	0.145121	5.84625e-17	-0.00146502	0.106248	0.988999	0.834587	3	0.999135
ENSG00000235904	3	RBMS3-AS3	29305685	rs2888099	3	29322297	C	A	0.157058	0.00365063	0.0332218	0.912499	-0.752026	0.0693253	2.04311e-27	-0.00485439	0.0441787	0.912504	0.870696	4	0.999135
ENSG00000153551	3	CMTM7	32433163	rs347125	3	32450647	G	A	0.383698	0.0329971	0.0251064	0.188748	0.215577	0.0368482	4.9038e-09	0.153064	0.119364	0.199727	0.104846	4	0.95777
ENSG00000093167	3	LRRFIP2	37094117	rs9854956	3	37218588	G	T	0.471173	0.000559348	0.0249812	0.982136	0.27065	0.0384656	1.97614e-12	0.00206668	0.0923012	0.982136	0.297222	18	0.999135
ENSG00000236411	3	NDUFAF4P3	37831412	rs2685111	3	37826174	G	A	0.132207	0.00303884	0.0374709	0.935363	0.549215	0.0856529	1.43526e-10	0.00553306	0.0682317	0.935369	0.852221	7	0.999135
ENSG00000168026	3	TTC21A	39149152	rs28362645	3	39149218	T	A	0.112326	0.0564843	0.0531834	0.288205	0.381444	0.0630524	1.45173e-09	0.14808	0.141559	0.29553	0.224079	5	0.95777
ENSG00000168028	3	RPSA	39448180	rs1803893	3	39449137	C	T	0.496024	-0.0036972	0.0247346	0.881179	-0.349927	0.03681	1.97546e-21	0.0105656	0.0706938	0.881193	0.249457	15	0.999135
ENSG00000202363	3	SNORA62	39452545	rs35086961	3	39437715	A	T	0.285288	0.00753645	0.0273282	0.782721	0.414299	0.0735722	1.78968e-08	0.0181908	0.0660416	0.782974	0.356465	4	0.995426
ENSG00000223797	3	ENTPD3-AS1	40355293	rs6801859	3	40493218	T	G	0.688867	-0.0183351	0.0254337	0.470972	-0.435463	0.0424832	1.18057e-24	0.0421048	0.0585504	0.472066	0.0940761	20	0.975978
ENSG00000177873	3	ZNF619	40518604	rs2371183	3	40334247	C	T	0.319085	0.00570912	0.0253794	0.822018	0.219758	0.0401022	4.25455e-08	0.0259791	0.115585	0.822165	0.417027	7	0.99732
ENSG00000168038	3	ULK4	41288090	rs9856633	3	42013850	G	A	0.809145	0.06441	0.0308397	0.0367494	-0.676518	0.0607447	8.27927e-29	-0.0952081	0.0463806	0.040096	0.598825	5	0.904759
ENSG00000187094	3	CCK	42299317	rs13062286	3	42377125	G	C	0.43837	-0.0130597	0.0247446	0.597653	0.542318	0.0685555	2.56058e-15	-0.0240813	0.0457289	0.598465	0.760168	14	0.991228
ENSG00000114857	3	NKTR	42642106	rs339727	3	42693126	C	A	0.347913	0.0315257	0.0261263	0.227561	-0.223443	0.0268798	9.35807e-17	-0.141091	0.118151	0.232419	0.999941	17	0.95777
ENSG00000230084	3	RP4-613B23.1	42643455	rs67165547	3	42702419	G	A	0.121272	0.0140104	0.0420922	0.739248	0.391036	0.0684577	1.11602e-08	0.0358289	0.107825	0.739673	0.628619	9	0.993161
ENSG00000244607	3	CCDC13	42734155	rs62246631	3	42841248	T	C	0.199801	0.0396297	0.0365289	0.277972	0.533297	0.074654	9.09283e-13	0.0743107	0.0692818	0.283456	0.0464993	9	0.95777
ENSG00000173811	3	CCDC13-AS1	42774067	rs11929390	3	42793337	C	T	0.459245	-0.0169146	0.0245957	0.49164	0.330919	0.0485784	9.62072e-12	-0.051114	0.0747032	0.493831	0.3644	17	0.975978
ENSG00000181061	3	HIGD1A	42798669	rs339662	3	42752093	C	T	0.767396	0.0172058	0.0282695	0.542768	0.278512	0.0344453	6.18408e-16	0.0617776	0.101789	0.543906	0.914147	12	0.975978
ENSG00000144792	3	ZNF660	44619715	rs939649	3	44632212	T	G	0.899602	-0.0333293	0.0430643	0.438964	-1.13579	0.0683667	5.59153e-62	0.0293446	0.0379568	0.439461	0.320736	20	0.969599
ENSG00000196653	3	ZNF502	44754135	rs56084453	3	44762830	G	A	0.224652	0.0178435	0.0293674	0.543454	0.493755	0.0594686	1.01701e-16	0.0361384	0.0596367	0.544531	0.614276	20	0.975978
ENSG00000186446	3	ZNF501	44771088	rs56084453	3	44762830	G	A	0.224652	0.0178435	0.0293674	0.543454	0.252874	0.0435068	6.16229e-09	0.0705628	0.116767	0.545643	0.900246	5	0.975978
ENSG00000163807	3	KIAA1143	44779153	rs58765911	3	44769736	A	G	0.584493	0.0163798	0.0247369	0.507868	-0.275805	0.0323647	1.57111e-17	-0.0593891	0.0899602	0.509144	0.284736	20	0.975978
ENSG00000011376	3	LARS2	45429998	rs3774690	3	45511026	T	C	0.332008	-0.00127905	0.0291677	0.965023	-0.319306	0.0406771	4.16797e-15	0.00400572	0.0913486	0.965023	0.478706	20	0.999135
ENSG00000144791	3	LIMD1	45596886	rs2578679	3	45715688	A	G	0.759443	-0.0114302	0.0283634	0.686955	-0.717728	0.0602453	1.00739e-32	0.0159255	0.0395409	0.687124	0.849674	20	0.992364
ENSG00000163827	3	LRRC2	46556913	rs13353497	3	46598377	T	G	0.370775	0.00342453	0.0249648	0.890893	0.304044	0.0489712	5.34509e-10	0.0112633	0.0821292	0.890919	0.717045	3	0.999135
ENSG00000241186	3	TDGF1	46616045	rs6769392	3	46617719	A	G	0.270378	0.0163158	0.0265635	0.539071	1.07761	0.0678048	7.10404e-57	0.0151407	0.0246688	0.539374	0.931968	20	0.975978
ENSG00000178038	3	ALS2CL	46710487	rs7373358	3	46728208	A	G	0.249503	-0.00192683	0.0303509	0.94938	-0.176574	0.0314414	1.95466e-08	0.0109123	0.171899	0.949384	0.223529	4	0.999135
ENSG00000188086	3	PRSS45	46783582	rs151101330	3	46795340	A	G	0.149105	-0.0118828	0.0313551	0.704708	0.744114	0.0684479	1.58028e-27	-0.0159691	0.0421631	0.704877	0.164401	20	0.992364
ENSG00000164045	3	CDC25A	48198636	rs3731555	3	48206102	A	G	0.289264	-0.0418129	0.0302652	0.16711	0.519619	0.0608205	1.30237e-17	-0.0804684	0.0590016	0.17262	0.387708	11	0.956252
ENSG00000164048	3	ZNF589	48282590	rs77957078	3	48331286	C	G	0.289264	-0.0421331	0.0302731	0.163993	0.719563	0.0568855	1.12849e-36	-0.0585537	0.0423254	0.166537	0.539731	20	0.956252
ENSG00000229759	3	MRPS18AP1	48297840	rs77957078	3	48331286	C	G	0.289264	-0.0421331	0.0302731	0.163993	0.981941	0.0748326	2.46892e-39	-0.042908	0.0310028	0.166357	0.54389	20	0.956252
ENSG00000228638	3	FCF1P2	48332283	rs6804986	3	48363595	G	A	0.285288	-0.0434954	0.0303364	0.151638	-0.373104	0.0542151	5.9049e-12	0.116577	0.083054	0.160429	0.556761	14	0.956252
ENSG00000172113	3	NME6	48334754	rs6804986	3	48363595	G	A	0.285288	-0.0434954	0.0303364	0.151638	-0.404576	0.0437398	2.25302e-20	0.107509	0.0758787	0.156527	0.918901	20	0.956252
ENSG00000164053	3	ATRIP	48488114	rs3135941	3	48507667	C	T	0.173956	0.0131221	0.0359483	0.715092	-0.416785	0.066246	3.14457e-10	-0.0314841	0.0863965	0.715549	NA	NA	0.992364
ENSG00000213689	3	TREX1	48506445	rs9826247	3	48497145	G	A	0.536779	0.0258308	0.0249736	0.300984	0.467809	0.0513302	7.96e-20	0.0552166	0.0537269	0.304078	0.0869998	20	0.95777
ENSG00000213672	3	NCKIPSD	48701364	rs6792510	3	48723302	C	G	0.647117	-0.0427549	0.0258942	0.0987097	0.51732	0.0401123	4.69254e-38	-0.0826469	0.0504631	0.10147	0.931508	20	0.956252
ENSG00000068745	3	IP6K2	48725436	rs72929172	3	48731961	G	A	0.0646123	0.0667059	0.0516461	0.196497	0.441497	0.0527693	5.93314e-17	0.15109	0.118365	0.201788	0.458171	10	0.95777
ENSG00000178467	3	P4HTM	49027319	rs7616815	3	48779715	T	C	0.666004	-0.0465569	0.0260586	0.0739997	0.219717	0.0383375	9.97641e-09	-0.211895	0.12423	0.0880705	0.966956	9	0.956252
ENSG00000272434	3	RP13-131K19.6	49066749	rs55935606	3	49565505	G	A	0.161034	0.0438349	0.0331209	0.185675	0.445244	0.0718515	5.76511e-10	0.0984514	0.0760659	0.195565	0.924957	13	0.95777
ENSG00000173421	3	CCDC36	49235861	rs12629759	3	49237394	C	T	0.642147	-0.0332334	0.0261502	0.203777	0.583433	0.0627947	1.52671e-20	-0.0569618	0.0452386	0.207979	0.849969	20	0.95777
ENSG00000225399	3	RP11-3B7.1	49297518	rs7616815	3	48779715	T	C	0.666004	-0.0465569	0.0260586	0.0739997	0.561452	0.068767	3.22632e-16	-0.0829223	0.0475111	0.0809284	0.622183	20	0.956252
ENSG00000145020	3	AMT	49454211	rs113741748	3	49490780	A	G	0.23161	0.0297072	0.0304028	0.32851	-0.426775	0.0333708	1.89188e-37	-0.0696086	0.0714461	0.329917	0.589342	20	0.964007
ENSG00000145029	3	NICN1	49460379	rs6769821	3	49244657	A	G	0.760437	-0.0297066	0.0299664	0.321524	0.347459	0.0390731	5.97318e-19	-0.0854967	0.0867787	0.324512	0.602736	20	0.962247
ENSG00000164068	3	RNF123	49726932	rs7645061	3	49868842	T	C	0.474155	-0.00790494	0.0255658	0.757169	0.225648	0.0268423	4.2263e-17	-0.0350322	0.113376	0.757328	0.145705	20	0.993161
ENSG00000173540	3	GMPPB	49754277	rs62262672	3	49655927	A	T	0.166004	0.0303982	0.0392707	0.43889	0.562233	0.0499193	2.0021e-29	0.0540669	0.0700125	0.439968	0.0331325	20	0.969599
ENSG00000004534	3	RBM6	49977440	rs4688756	3	50040194	A	T	0.519881	-0.0399819	0.0245999	0.104102	-0.567879	0.0388539	2.22837e-48	0.0704057	0.0435859	0.106239	0.959395	20	0.956252
ENSG00000186792	3	HYAL3	50330262	rs13100173	3	50332697	A	G	0.463221	-0.00264892	0.0248821	0.915219	-0.6644	0.0542275	1.63732e-34	0.00398694	0.0374519	0.915222	0.854565	20	0.999135
ENSG00000243477	3	NAT6	50333833	rs56048629	3	50255666	T	C	0.351889	-0.0105619	0.0260008	0.684584	0.297646	0.0519633	1.01622e-08	-0.0354848	0.0875742	0.685333	NA	NA	0.992364
ENSG00000088543	3	C3orf18	50595462	rs35829757	3	50528212	T	C	0.109344	0.00107814	0.035964	0.976084	0.193299	0.0341695	1.53984e-08	0.00557758	0.186056	0.976085	0.338112	9	0.999135
ENSG00000164081	3	TEX264	51696709	rs4067	3	51738256	G	A	0.874751	0.0153115	0.0355765	0.666917	-0.385189	0.0424411	1.12789e-19	-0.0397506	0.0924649	0.667269	0.540223	19	0.992364
ENSG00000164088	3	PPM1M	52279841	rs10461028	3	52343742	G	A	0.105368	0.00516334	0.0501311	0.917966	0.294505	0.0446278	4.13541e-11	0.0175323	0.170242	0.917976	0.735405	13	0.999135
ENSG00000168268	3	NT5DC2	52558386	rs12489828	3	52567014	T	G	0.552684	-0.0397219	0.0247114	0.107961	-0.42644	0.0467463	7.34566e-20	0.0931477	0.0588409	0.113411	0.80523	20	0.956252
ENSG00000114904	3	NEK4	52744800	rs9714129	3	52711531	C	T	0.420477	-0.0277039	0.0249361	0.266569	-0.249236	0.0357805	3.26792e-12	0.111155	0.101315	0.272585	0.778546	18	0.95777
ENSG00000055955	3	ITIH4	52846991	rs13083728	3	52868445	A	G	0.259443	-0.0275062	0.0279911	0.325767	0.498153	0.0461598	3.75889e-27	-0.0552164	0.0564222	0.327764	0.688837	20	0.962395
ENSG00000213533	3	TMEM110	52870235	rs2071041	3	52864693	G	T	0.259443	-0.0282985	0.0279842	0.311905	0.268718	0.0462934	6.44934e-09	-0.105309	0.105708	0.31914	0.848067	6	0.958403
ENSG00000242142	3	SERBP1P3	53098299	rs1864367	3	53111704	C	T	0.597416	0.00698689	0.0248996	0.779015	0.465073	0.04326	5.88422e-27	0.0150232	0.0535574	0.779089	0.564577	20	0.995426
ENSG00000163933	3	RFT1	53122499	rs1864367	3	53111704	C	T	0.597416	0.00698689	0.0248996	0.779015	-0.911912	0.053356	1.72931e-65	-0.0076618	0.0273085	0.779044	0.538284	20	0.995426
ENSG00000113812	3	ACTR8	53901093	rs2276845	3	53916130	G	A	0.326044	0.00907386	0.0268913	0.735795	-0.31812	0.0376696	3.04014e-17	-0.0285234	0.0845994	0.735998	0.0264135	14	0.993161
ENSG00000180376	3	CCDC66	56591189	rs6791987	3	56579538	T	C	0.410537	0.0358799	0.0246124	0.144897	-0.403318	0.0445221	1.31851e-19	-0.0889618	0.0618099	0.150071	0.113569	20	0.956252
ENSG00000239388	3	ASB14	57302375	rs11544593	3	57303684	G	A	0.159046	-0.0402133	0.0318313	0.206472	0.483163	0.0744045	8.37363e-11	-0.0832293	0.0671162	0.214947	0.647639	6	0.95777
ENSG00000163681	3	SLMAP	57741177	rs6787430	3	57905707	A	C	0.26839	0.010289	0.027078	0.703963	0.210281	0.0306394	6.73815e-12	0.0489298	0.128968	0.704394	0.877067	17	0.992364
ENSG00000244161	3	FLNB-AS1	58148274	rs12638974	3	58162426	T	C	0.322068	-0.00434815	0.0254056	0.864106	0.282391	0.0427368	3.90387e-11	-0.0153976	0.0899962	0.864151	0.926875	7	0.999135
ENSG00000163684	3	RPP14	58291974	rs2292679	3	58292258	T	C	0.248509	0.00524668	0.0267822	0.844687	-0.609928	0.0482139	1.11231e-36	-0.00860213	0.0439157	0.844705	0.55104	20	0.999135
ENSG00000168291	3	PDHB	58413357	rs1126735	3	58413408	G	A	0.374751	-0.0213084	0.0287089	0.457952	0.207534	0.0303174	7.62697e-12	-0.102674	0.139144	0.460576	0.798369	13	0.974483
ENSG00000272360	3	RP11-359I18.5	58476557	rs4681686	3	58477280	C	T	0.143141	0.0157028	0.0317743	0.621166	-0.609584	0.0990368	7.50174e-10	-0.0257599	0.0522923	0.622286	0.937553	10	0.991228
ENSG00000114405	3	C3orf14	62304648	rs41276485	3	62305073	C	G	0.16004	0.0174957	0.0317432	0.581522	-0.434808	0.0554009	4.21419e-15	-0.0402378	0.0731849	0.58245	0.79535	13	0.984488
ENSG00000163630	3	SYNPR	63213991	rs17373870	3	63254501	G	A	0.332008	-0.0364655	0.0270441	0.17754	-0.516529	0.062453	1.33191e-16	0.0705972	0.0530486	0.183254	0.419282	20	0.956252
ENSG00000224479	3	AC136289.1	63727969	rs73120888	3	63815326	T	C	0.0725646	-0.0316605	0.058601	0.589009	1.29487	0.147033	1.28954e-18	-0.0244507	0.0453414	0.589708	0.26045	10	0.987033
ENSG00000239653	3	PSMD6-AS2	63989698	rs2280160	3	63997896	A	G	0.596421	-0.0270502	0.0248085	0.275555	0.348928	0.0501487	3.45456e-12	-0.0775237	0.0719669	0.281385	0.287826	4	0.95777
ENSG00000144741	3	SLC25A26	66119285	rs146159281	3	66287056	A	G	0.341948	0.0149551	0.0247438	0.545579	-0.509237	0.0476303	1.11617e-26	-0.0293677	0.0486675	0.54622	0.93556	20	0.975978
ENSG00000172340	3	SUCLG2	67410884	rs6769758	3	67476506	A	T	0.329026	-0.014511	0.0285717	0.611539	0.152857	0.0270969	1.68949e-08	-0.0949319	0.187674	0.612973	NA	NA	0.991228
ENSG00000241316	3	RP11-81N13.1	67705121	rs7632886	3	67725276	C	G	0.366799	0.0173143	0.0248207	0.485443	-0.534427	0.0633474	3.27143e-17	-0.0323979	0.0466021	0.486928	0.975647	16	0.975978
ENSG00000163377	3	FAM19A4	68780917	rs73111015	3	68487684	G	A	0.148111	-0.0296269	0.0388878	0.446146	1.00856	0.0862964	1.48265e-31	-0.0293754	0.0386396	0.44711	0.743056	20	0.970264
ENSG00000144746	3	ARL6IP5	69134095	rs7039	3	69154343	G	C	0.510934	-0.00526664	0.0246416	0.830758	-0.215334	0.0357973	1.7947e-09	0.024458	0.114507	0.830863	0.659761	5	0.997923
ENSG00000163380	3	LMOD3	69156023	rs2872690	3	69171803	C	T	0.166998	0.0390918	0.0397891	0.325865	-0.631652	0.0887165	1.08012e-12	-0.0618882	0.063589	0.330428	0.700202	14	0.964374
ENSG00000170837	3	GPR27	71803201	rs73090632	3	71784321	G	A	0.106362	-0.0182552	0.0357362	0.60947	0.628547	0.0731615	8.60483e-18	-0.0290435	0.0569557	0.610099	0.105656	10	0.991228
ENSG00000172986	3	GXYLT2	72937224	rs1052278	3	73024350	A	C	0.590457	0.00815773	0.0260483	0.754147	0.265364	0.0430449	7.05647e-10	0.0307417	0.0982872	0.754453	0.581069	11	0.993161
ENSG00000121440	3	PDZRN3	73431584	rs13069228	3	73572544	C	T	0.347913	0.0224084	0.0265989	0.399532	-0.153717	0.0263317	5.29184e-09	-0.145777	0.174831	0.404384	0.818445	7	0.967097
ENSG00000244026	3	FAM86DP	75470703	rs116321223	3	75420157	G	A	0.055666	-0.0358849	0.0461332	0.436656	-1.53514	0.141731	2.44534e-27	0.0233757	0.0301289	0.437834	0.996585	11	0.969599
ENSG00000272690	3	RP11-803B1.8	75484499	rs116321223	3	75420157	G	A	0.055666	-0.0358849	0.0461332	0.436656	-1.04394	0.129963	9.54325e-16	0.0343745	0.0443981	0.438793	0.998605	8	0.969599
ENSG00000242516	3	LINC00960	75721542	rs7430354	3	75815375	T	C	0.447316	0.0325343	0.0246189	0.186329	-0.731062	0.0734366	2.398e-23	-0.0445028	0.033971	0.190187	0.740917	20	0.95777
ENSG00000227124	3	ZNF717	75758794	rs7634371	3	75886829	G	C	0.503976	0.0260098	0.0246758	0.291855	-0.592728	0.0606101	1.38087e-22	-0.0438815	0.041872	0.294643	0.532277	20	0.95777
ENSG00000163320	3	CGGBP1	88101094	rs8274	3	88107179	C	T	0.12326	-0.0250613	0.0335842	0.455534	0.730797	0.0509364	1.10853e-46	-0.0342931	0.0460177	0.456141	0.257558	20	0.974248
ENSG00000178750	3	STX19	93733213	rs8178649	3	93605126	G	A	0.22664	0.00466808	0.0273732	0.86459	0.394011	0.0581359	1.22342e-11	0.0118476	0.0694952	0.864632	0.378343	10	0.999135
ENSG00000231861	3	OR5K2	98216448	rs73144159	3	98245688	G	A	0.11332	0.0050002	0.0423556	0.906026	0.76275	0.108253	1.8415e-12	0.00655549	0.0555379	0.906039	0.183221	4	0.999135
ENSG00000080819	3	CPOX	98239976	rs1729995	3	98304467	C	T	0.704771	0.0217478	0.026908	0.41896	0.230974	0.0406135	1.292e-08	0.0941569	0.117669	0.423602	NA	NA	0.969599
ENSG00000239445	3	ST3GAL6-AS1	98433174	rs13065271	3	98434493	T	C	0.461233	0.0028697	0.0246512	0.907326	-0.571622	0.0444791	8.43799e-38	-0.00502028	0.0431268	0.90733	0.725465	20	0.999135
ENSG00000114021	3	NIT2	100053545	rs277627	3	100055273	A	G	0.694831	0.00456448	0.0256753	0.858898	-0.245491	0.0411484	2.43157e-09	-0.0185933	0.104634	0.85896	0.550436	12	0.999135
ENSG00000206535	3	LNP1	100120037	rs1036769	3	100122081	T	C	0.677932	-0.000111836	0.0256481	0.996521	-0.313849	0.0489217	1.4052e-10	0.000356337	0.0817212	0.996521	0.782248	6	0.999135
ENSG00000154175	3	ABI3BP	100468000	rs13066740	3	100744396	T	A	0.146123	0.0223165	0.0381439	0.558507	0.278047	0.0507779	4.35657e-08	0.0802616	0.137966	0.560735	NA	NA	0.975978
ENSG00000081148	3	IMPG2	100941390	rs530566	3	101020877	G	A	0.798211	0.0453517	0.0338668	0.180532	-0.434972	0.0747814	6.00641e-09	-0.104263	0.0798965	0.191899	0.257054	9	0.95777
ENSG00000138468	3	SENP7	101043049	rs11711808	3	101235101	C	T	0.239563	0.0300965	0.0285642	0.292047	-0.352184	0.0404456	3.10368e-18	-0.0854568	0.0816975	0.295554	0.819051	15	0.95777
ENSG00000256628	3	ZBTB11-AS1	101395274	rs6791696	3	101409096	G	A	0.40159	-0.000863084	0.0251684	0.972644	-0.665174	0.0671919	4.17903e-23	0.00129753	0.0378375	0.972644	0.88388	20	0.999135
ENSG00000138459	3	SLC35A5	112280556	rs2101632	3	112321423	T	C	0.0675944	0.0331501	0.0507008	0.513217	-0.457881	0.061201	7.34272e-14	-0.0723989	0.111151	0.514817	0.611479	7	0.975978
ENSG00000091986	3	CCDC80	112323407	rs6772337	3	112362188	G	A	0.586481	-0.00471265	0.0251087	0.85112	-0.156339	0.0282508	3.13075e-08	0.0301438	0.160697	0.851204	0.48919	9	0.999135
ENSG00000163607	3	GTPBP8	112709765	rs2293562	3	112729768	T	A	0.722664	0.00103149	0.026024	0.968383	0.324851	0.0504814	1.23427e-10	0.00317527	0.0801121	0.968384	0.0608228	8	0.999135
ENSG00000163608	3	C3orf17	112721287	rs79138304	3	112740079	C	T	0.0397614	-0.020636	0.083353	0.804465	0.673599	0.103349	7.13739e-11	-0.0306354	0.123832	0.804602	0.157322	4	0.995893
ENSG00000243795	3	RP11-572M11.3	112861197	rs2613946	3	112825573	G	A	0.389662	0.0113885	0.0246562	0.644159	0.3816	0.0680174	2.01939e-08	0.0298441	0.0648313	0.645276	0.322762	11	0.992364
ENSG00000206530	3	WDR52	113005777	rs4682486	3	113109346	C	T	0.450298	0.00293851	0.0245237	0.904623	-0.273985	0.0411621	2.80925e-11	-0.0107251	0.089522	0.904639	0.185197	18	0.999135
ENSG00000178075	3	GRAMD1C	113547029	rs9883363	3	113548230	A	G	0.235586	-0.00594799	0.0294026	0.839687	-0.488531	0.0498367	1.09687e-22	0.0121753	0.0601986	0.83972	0.652347	12	0.999135
ENSG00000185565	3	LSAMP	115521235	rs4831090	3	115981432	T	G	0.813121	0.0243904	0.0278418	0.381012	-0.468876	0.0443078	3.60206e-26	-0.0520189	0.059583	0.382636	0.577164	18	0.964892
ENSG00000239268	3	RP11-384F7.2	117391001	rs10155053	3	117617872	T	G	0.398608	-0.0335487	0.0251158	0.181628	0.388864	0.062912	6.36664e-10	-0.0862736	0.0660786	0.191681	0.0596268	16	0.95777
ENSG00000163389	3	POGLUT1	119187785	rs77316959	3	119195373	T	A	0.0646123	0.0268033	0.0570992	0.638772	1.26306	0.105429	4.51174e-33	0.0212209	0.0452417	0.639029	0.610021	20	0.991481
ENSG00000144843	3	ADPRH	119298115	rs13324934	3	119298630	T	G	0.0318091	0.0698377	0.065579	0.286903	-1.00502	0.0991913	3.97854e-24	-0.0694889	0.0656109	0.289552	0.150975	8	0.95777
ENSG00000242052	3	RP11-190C22.1	119354373	rs35043554	3	119353995	T	C	0.220676	0.0401097	0.0277375	0.148164	-0.781119	0.0653493	6.26342e-33	-0.051349	0.0357689	0.151122	0.279602	20	0.956252
ENSG00000138495	3	COX17	119373360	rs13076819	3	119376202	C	T	0.153082	0.0203001	0.0329457	0.537784	-0.376451	0.0572129	4.71008e-11	-0.0539249	0.0878995	0.539556	0.201922	10	0.975978
ENSG00000183833	3	MAATS1	119421869	rs71325399	3	119438255	T	A	0.146123	-0.0235579	0.030779	0.44404	0.43087	0.0522058	1.54073e-16	-0.0546752	0.0717411	0.445989	0.0787684	15	0.970264
ENSG00000240661	3	RP11-174O3.3	120068357	rs115506398	3	120068581	T	C	0.0387674	0.107808	0.0779414	0.166604	1.58254	0.191336	1.32855e-16	0.0681234	0.0499348	0.17249	0.576584	8	0.956252
ENSG00000180353	3	HCLS1	121350246	rs75640422	3	121457244	T	A	0.132207	0.0143283	0.0354153	0.685787	-0.187577	0.0339955	3.43462e-08	-0.0763862	0.189311	0.686583	NA	NA	0.992364
ENSG00000173226	3	IQCB1	121488610	rs76808446	3	121527107	T	A	0.125249	0.0346228	0.0380793	0.363229	0.984983	0.073942	1.74717e-40	0.0351507	0.0387498	0.364344	0.501105	20	0.964892
ENSG00000196981	3	WDR5B	122130715	rs6780181	3	122264619	A	C	0.564612	-0.000119688	0.0250068	0.996181	0.405892	0.0485759	6.49691e-17	-0.000294876	0.0616095	0.996181	0.774754	20	0.999135
ENSG00000272758	3	RP11-299J3.8	122135054	rs9849013	3	122250605	G	A	0.146123	-0.0109781	0.0356668	0.758237	-0.616471	0.0854273	5.3413e-13	0.017808	0.057909	0.75845	0.880968	9	0.993161
ENSG00000173193	3	PARP14	122399465	rs11557048	3	122447911	G	A	0.138171	-0.0307738	0.0357196	0.388941	0.841115	0.0682847	7.2685e-35	-0.0365869	0.0425707	0.390099	0.53112	20	0.964892
ENSG00000173175	3	ADCY5	123001143	rs9851257	3	123125711	A	T	0.299205	-0.0400621	0.0263714	0.128725	-0.318714	0.0436289	2.77025e-13	0.125699	0.0845134	0.136928	0.640919	17	0.956252
ENSG00000160145	3	KALRN	123798870	rs7623931	3	124007412	A	T	0.554672	0.00313866	0.0246477	0.898671	0.350688	0.0464758	4.50205e-14	0.00895001	0.0702938	0.898685	0.460677	16	0.999135
ENSG00000114491	3	UMPS	124449213	rs332515	3	124441457	G	T	0.575547	-0.0228226	0.0246648	0.354805	0.152976	0.0261597	4.98166e-09	-0.149191	0.163239	0.360748	0.470296	5	0.964892
ENSG00000082781	3	ITGB5	124480795	rs1499963	3	124607055	C	T	0.675944	-0.0109617	0.025845	0.671469	0.261234	0.0301706	4.77769e-18	-0.0419612	0.0990529	0.67184	0.812424	16	0.992364
ENSG00000241288	3	RP11-379B18.5	125546081	rs4047922	3	125636595	G	A	0.168986	0.0375147	0.0430131	0.383117	-0.422257	0.0507723	9.04655e-17	-0.0888433	0.102423	0.385716	0.959938	20	0.964892
ENSG00000241278	3	ENPP7P4	125567066	rs2947680	3	125492032	T	C	0.7167	0.00896592	0.0298854	0.76417	-0.600249	0.0644107	1.17349e-20	-0.014937	0.0498141	0.764288	0.774109	20	0.993636
ENSG00000248787	3	RP11-666A20.4	125626848	rs112567450	3	125592200	T	C	0.187873	0.0178191	0.0280743	0.525618	0.518882	0.0951715	4.97865e-08	0.0343413	0.0544708	0.528397	NA	NA	0.975978
ENSG00000171084	3	FAM86JP	125635463	rs13325495	3	125637416	G	T	0.167992	0.0375569	0.0430165	0.382619	1.31627	0.0880112	1.42942e-50	0.0285328	0.0327362	0.383428	0.766498	20	0.964892
ENSG00000189366	3	ALG1L	125648118	rs3804587	3	125737621	T	C	0.279324	-0.0520847	0.0269794	0.0535402	-1.0264	0.0736123	3.45517e-44	0.050745	0.0265362	0.0558386	0.346867	20	0.956252
ENSG00000114544	3	SLC41A3	125725198	rs56855990	3	125738803	C	G	0.336978	0.0454373	0.0287451	0.113947	0.682112	0.0529127	5.0409e-38	0.0666127	0.0424569	0.11666	0.179643	20	0.956252
ENSG00000250934	3	RP11-71E19.1	125985639	rs9864305	3	126007150	C	T	0.116302	0.011486	0.0376923	0.760571	0.477794	0.0839405	1.25521e-08	0.0240396	0.0790012	0.760903	NA	NA	0.993161
ENSG00000070476	3	ZXDC	126156444	rs777497	3	126188937	A	G	0.622266	0.0283842	0.0250115	0.25644	0.55798	0.0417455	9.52577e-41	0.0508696	0.0449864	0.258149	0.0419203	20	0.95777
ENSG00000180767	3	CHST13	126243126	rs11717719	3	126247795	T	C	0.587475	-0.017687	0.0246054	0.472247	0.583575	0.0595342	1.0999e-22	-0.030308	0.0422764	0.473435	0.146435	20	0.975978
ENSG00000163870	3	TPRA1	127291912	rs2720269	3	127311198	A	G	0.082505	-0.0344739	0.0377431	0.361041	-0.378048	0.0534028	1.45006e-12	0.0911892	0.100664	0.365003	0.146413	12	0.964892
ENSG00000187715	3	KBTBD12	127634075	rs58271941	3	127633539	T	C	0.104374	0.0131979	0.0453212	0.770893	-0.785517	0.0764114	8.6631e-25	-0.0168015	0.0577192	0.770981	0.43838	11	0.995426
ENSG00000261159	3	RP11-723O4.9	128578559	rs876756	3	128627623	A	G	0.189861	0.000338232	0.0318914	0.991538	0.608614	0.0751694	5.65336e-16	0.000555741	0.0524001	0.991538	0.353494	19	0.999135
ENSG00000231305	3	RP11-723O4.2	128580156	rs1680784	3	128644458	G	A	0.189861	0.000473163	0.0318784	0.988158	0.733289	0.0842049	3.08234e-18	0.000645261	0.0434732	0.988158	0.35335	19	0.999135
ENSG00000177646	3	ACAD9	128598439	rs62265306	3	128661019	A	G	0.0178926	0.0369315	0.0616877	0.549384	2.18367	0.183216	9.47208e-33	0.0169126	0.0282852	0.549886	0.879604	18	0.975978
ENSG00000251474	3	RPL32P3	129101765	rs12631122	3	129119518	G	A	0.168986	0.0352595	0.0464377	0.447681	0.382223	0.0439527	3.43066e-18	0.0922485	0.121956	0.449404	0.557255	20	0.971782
ENSG00000163913	3	IFT122	129158968	rs2625954	3	129246414	C	T	0.158052	0.0509475	0.0471485	0.279886	-0.381738	0.054377	2.21541e-12	-0.133462	0.124965	0.285522	0.560796	13	0.95777
ENSG00000251287	3	ALG1L2	129800674	rs7428327	3	129826031	T	C	0.493042	0.023317	0.0246833	0.344839	-0.420616	0.0622416	1.40111e-11	-0.0554354	0.0592543	0.349505	0.144173	8	0.964892
ENSG00000253540	3	FAM86HP	129817935	rs150616736	3	129844270	A	G	0.0576541	0.0500882	0.0481345	0.298066	-0.804505	0.108474	1.20207e-13	-0.0622597	0.0604172	0.302778	0.642571	12	0.95777
ENSG00000249846	3	RP11-77P16.4	129831393	rs112577058	3	129818750	G	T	0.475149	0.0332896	0.0247281	0.17823	-0.725422	0.0547451	4.45822e-40	-0.04589	0.0342633	0.180463	0.677469	20	0.956252
ENSG00000228252	3	COL6A4P2	129931666	rs57573544	3	129845394	G	C	0.461233	0.0398112	0.0247247	0.107358	-0.930333	0.0635755	1.71701e-48	-0.0427924	0.0267366	0.109483	0.145104	20	0.956252
ENSG00000196455	3	PIK3R4	130397779	rs12495186	3	130398468	C	T	0.209742	-0.00408737	0.0311813	0.895709	0.210043	0.0353811	2.91008e-09	-0.0194597	0.148488	0.895734	0.334105	7	0.999135
ENSG00000114670	3	NEK11	130745694	rs2029684	3	130804076	C	T	0.21173	-0.00604184	0.0341502	0.859571	0.313261	0.0553286	1.4977e-08	-0.0192869	0.109068	0.859639	0.703798	11	0.999135
ENSG00000240303	3	ACAD11	132276982	rs78223356	3	132308318	A	G	0.0159046	-0.216374	0.147632	0.142748	-0.734289	0.131452	2.32393e-08	0.294671	0.20786	0.156294	NA	NA	0.956252
ENSG00000113971	3	NPHP3	132276986	rs7652305	3	132436324	T	G	0.371769	-0.0171498	0.025276	0.497455	-0.675463	0.0512031	9.77721e-40	0.0253897	0.0374697	0.498022	0.0455371	20	0.975978
ENSG00000154917	3	RAB6B	133543083	rs188857045	3	133614746	A	G	0.0139165	0.101332	0.0968759	0.295561	-0.591982	0.0957227	6.23629e-10	-0.171174	0.165971	0.302377	NA	NA	0.95777
ENSG00000260633	3	RP11-375I20.6	134066130	rs4974497	3	134072530	G	A	0.60835	0.00709672	0.0252668	0.778809	-0.681249	0.0577733	4.30407e-32	-0.0104172	0.0370995	0.77887	0.591055	20	0.995426
ENSG00000214289	3	RPL39P5	134070694	rs2400278	3	134073100	G	A	0.60835	0.00718154	0.0252694	0.776258	-0.488409	0.0808267	1.51586e-09	-0.0147039	0.0517954	0.776498	0.930546	5	0.995426
ENSG00000129055	3	ANAPC13	134196548	rs1863911	3	134205231	A	C	0.690855	0.00189301	0.0275029	0.945125	0.735765	0.0434217	2.10871e-64	0.00257285	0.0373803	0.945126	0.34385	20	0.999135
ENSG00000182923	3	CEP63	134204585	rs3856729	3	134200925	G	A	0.691849	-0.00152168	0.0274895	0.955856	0.4082	0.0398771	1.36146e-24	-0.00372778	0.0673442	0.955856	0.104166	20	0.999135
ENSG00000154928	3	EPHB1	134316643	rs73227034	3	134517377	C	A	0.111332	-0.0590985	0.0443529	0.182709	1.38934	0.0701419	2.56144e-87	-0.0425371	0.0319959	0.183698	0.473299	20	0.956252
ENSG00000158163	3	DZIP1L	137780832	rs1107422	3	137801779	G	A	0.688867	0.0381781	0.0250868	0.128049	0.316111	0.0381557	1.18347e-16	0.120774	0.0806885	0.134446	0.703303	13	0.956252
ENSG00000118017	3	A4GNT	137842560	rs61108201	3	137834506	T	A	0.0487078	-0.00739257	0.0514485	0.885746	1.58404	0.156358	4.03091e-24	-0.00466691	0.0324826	0.885758	0.686007	4	0.999135
ENSG00000158220	3	ESYT3	138153428	rs774011	3	138212374	G	C	0.708748	-0.0139504	0.0264841	0.598369	0.272994	0.0370518	1.73348e-13	-0.0511015	0.0972611	0.599302	0.0193849	10	0.991228
ENSG00000272656	3	RP11-219D15.3	139067866	rs10935321	3	139068277	A	G	0.554672	0.035755	0.0247384	0.148367	-0.474763	0.0729959	7.82282e-11	-0.0753113	0.0533779	0.158272	0.255164	15	0.956252
ENSG00000163864	3	NMNAT3	139279022	rs10935341	3	139396758	A	G	0.553678	-0.0294224	0.0246877	0.233345	0.340671	0.0400524	1.80606e-17	-0.086366	0.0731758	0.237899	0.0887412	14	0.95777
ENSG00000114125	3	RNF7	141457046	rs77436171	3	141550811	C	T	0.157058	0.0381251	0.0371975	0.305393	-0.28444	0.0491734	7.27616e-09	-0.134036	0.132812	0.312871	0.606802	8	0.95777
ENSG00000261051	3	RP11-274H2.5	145777372	rs1707473	3	145851524	T	G	0.49503	0.0154994	0.024544	0.527718	0.282763	0.0436848	9.62069e-11	0.0548141	0.0872127	0.52967	0.0907453	7	0.975978
ENSG00000240032	3	RP11-274H2.3	145784131	rs1707473	3	145851524	T	G	0.49503	0.0154994	0.024544	0.527718	0.483623	0.0625589	1.06968e-14	0.0320485	0.0509193	0.529088	0.25614	12	0.975978
ENSG00000114698	3	PLSCR4	145910126	rs1512889	3	145940063	A	G	0.340954	-0.0102863	0.0249448	0.680075	0.186625	0.0329376	1.46161e-08	-0.0551175	0.134016	0.680871	0.637299	5	0.992364
ENSG00000144891	3	AGTR1	148415571	rs3772627	3	148430254	G	A	0.333996	-0.000855573	0.0259164	0.973664	-0.325045	0.0450428	5.34006e-13	0.00263217	0.0797326	0.973665	0.0997151	10	0.999135
ENSG00000163754	3	GYG1	148709128	rs34100066	3	148675376	C	T	0.219682	-0.0435531	0.0303695	0.151541	-0.182456	0.0332978	4.26468e-08	0.238705	0.172055	0.165327	0.126393	11	0.956252
ENSG00000071794	3	HLTF	148747914	rs723828	3	148678063	T	C	0.451292	-0.0161666	0.025712	0.529509	0.165996	0.028436	5.29787e-09	-0.0973915	0.155791	0.531878	0.795038	7	0.975978
ENSG00000114744	3	COMMD2	149456257	rs6787252	3	149464427	G	A	0.415507	0.0352929	0.0252633	0.162413	0.272048	0.0405841	2.03751e-11	0.12973	0.0948586	0.171431	0.320059	12	0.956252
ENSG00000144895	3	EIF2A	150264465	rs2868946	3	150306490	C	T	0.856859	0.016045	0.0335158	0.632129	0.719767	0.048147	1.57211e-50	0.0222919	0.0465887	0.632306	0.10149	20	0.991228
ENSG00000169313	3	P2RY12	151055168	rs10935841	3	151101691	T	C	0.382704	0.0170657	0.0250571	0.495827	-0.393169	0.0494866	1.94264e-15	-0.0434055	0.0639649	0.497402	0.118067	5	0.975978
ENSG00000240602	3	RP11-64D22.2	151488216	rs56339496	3	151469922	A	T	0.192843	0.0739751	0.0345149	0.0320908	0.507327	0.063478	1.32588e-15	0.145813	0.0704367	0.0384398	0.105294	11	0.903128
ENSG00000152601	3	MBNL1	151961617	rs17204907	3	151840752	T	C	0.213718	-0.00164819	0.0299451	0.956106	-0.277836	0.0373472	1.01237e-13	0.00593224	0.107783	0.956107	0.762986	7	0.999135
ENSG00000229619	3	MBNL1-AS1	151980405	rs13077931	3	151813425	A	T	0.21173	-0.00496672	0.0294887	0.866247	-0.273073	0.0441339	6.11752e-10	0.0181883	0.108028	0.866296	0.592588	4	0.999135
ENSG00000243069	3	ARHGEF26-AS1	153742190	rs1521307	3	153771490	G	C	0.637177	-0.0284217	0.0288351	0.324299	0.274773	0.0408807	1.80062e-11	-0.103437	0.106064	0.329445	0.692842	6	0.963694
ENSG00000174953	3	DHX36	153990335	rs789301	3	154075522	G	A	0.866799	-0.019044	0.0320738	0.552675	-0.283163	0.0359206	3.19542e-15	0.0672545	0.113591	0.553798	0.278093	20	0.975978
ENSG00000272990	3	RP11-305K5.1	156241529	rs3773713	3	156258817	C	T	0.663022	-0.00879208	0.0262101	0.737289	0.269984	0.0422788	1.70505e-10	-0.0325652	0.097214	0.737637	0.115901	15	0.993161
ENSG00000243926	3	TIPARP-AS1	156389651	rs9822906	3	156384295	G	A	0.140159	-0.0296664	0.0345146	0.390048	-0.808663	0.108483	9.03672e-14	0.0366857	0.0429639	0.393175	0.512685	14	0.964892
ENSG00000174912	3	METTL15P1	156431673	rs9820830	3	156542704	T	A	0.567594	0.00834445	0.0245751	0.734196	-0.533946	0.0743526	6.90665e-13	-0.0156279	0.0460769	0.734482	0.0228062	12	0.993161
ENSG00000240875	3	LINC00886	156465135	rs9858861	3	156542637	C	G	0.620278	0.0433144	0.0248969	0.081903	-0.872118	0.0557228	3.27067e-55	-0.0496658	0.0287235	0.0837911	0.00229623	20	0.956252
ENSG00000197980	3	LEKR1	156543270	rs344072	3	156546675	G	T	0.757455	-0.0133954	0.0269184	0.618745	0.607685	0.0829819	2.423e-13	-0.0220433	0.0443988	0.619552	0.0841291	9	0.991228
ENSG00000244515	3	KRT18P34	156880452	rs62274156	3	156881588	T	C	0.258449	-0.00898727	0.0321335	0.779719	-0.446339	0.0703788	2.26875e-10	0.0201355	0.0720635	0.779927	0.204197	8	0.995426
ENSG00000168827	3	GFM1	158362067	rs6763018	3	158372930	G	A	0.385686	0.0218304	0.0265696	0.411288	-0.172453	0.025396	1.11711e-11	-0.126588	0.155192	0.414682	0.368372	7	0.969599
ENSG00000240207	3	RP11-379F4.4	158450052	rs59918529	3	158452705	C	T	0.193837	-0.00594064	0.0394027	0.880159	-0.578134	0.0546973	4.11783e-26	0.0102755	0.0681619	0.880171	0.21133	12	0.999135
ENSG00000272247	3	RP11-379F4.9	158519046	rs2244996	3	158519446	C	T	0.72167	-0.0349628	0.0256663	0.173133	-0.677468	0.0767922	1.12338e-18	0.051608	0.0383346	0.178221	0.000159163	20	0.956252
ENSG00000196542	3	SPTSSB	161062580	rs7610800	3	161002582	T	C	0.304175	0.00603522	0.0263286	0.818692	0.457288	0.0703043	7.79969e-11	0.0131979	0.0576113	0.818803	0.525947	18	0.996654
ENSG00000171757	3	LRRC34	169511216	rs7628572	3	169539649	A	T	0.404573	-0.0146593	0.0248024	0.55449	-0.394861	0.0543449	3.70758e-13	0.0371252	0.0630205	0.555796	0.948214	8	0.975978
ENSG00000228221	3	LINC00578	177159709	rs6769445	3	177162409	A	G	0.161034	0.038286	0.0370705	0.301702	-0.778761	0.0706782	3.11504e-28	-0.0491627	0.0478105	0.303817	0.490874	14	0.95777
ENSG00000228561	3	RP11-114M1.1	177401415	rs7631842	3	177160317	C	A	0.161034	0.0383559	0.037063	0.300724	-0.653544	0.0772906	2.77476e-17	-0.0586891	0.057134	0.304317	0.403483	11	0.95777
ENSG00000231574	3	RP11-91K9.1	177534653	rs7431361	3	177466449	C	T	0.384692	-0.0242712	0.0253782	0.338882	-0.622644	0.0717188	3.89741e-18	0.0389809	0.0410053	0.341793	0.180612	12	0.964892
ENSG00000171121	3	KCNMB3	178957530	rs9817020	3	178969711	C	T	0.45328	-0.0118341	0.0251542	0.638025	0.310177	0.0540789	9.7145e-09	-0.0381527	0.0813686	0.63915	0.790333	5	0.991481
ENSG00000171109	3	MFN1	179065480	rs6443649	3	179144635	A	G	0.447316	-0.0176662	0.0245785	0.472285	0.311568	0.0356601	2.39052e-18	-0.0567009	0.079153	0.473777	0.506393	19	0.975978
ENSG00000136518	3	ACTL6A	179280668	rs9758723	3	179337405	C	T	0.528827	0.00320191	0.024625	0.896545	-0.199011	0.0279687	1.11512e-12	-0.0160891	0.123758	0.896562	0.600876	11	0.999135
ENSG00000163728	3	TTC14	180319918	rs62291047	3	180317395	A	G	0.162028	0.0501458	0.0342418	0.143068	0.187657	0.0325178	7.8849e-09	0.267221	0.188254	0.155762	0.343953	3	0.956252
ENSG00000058063	3	ATP11B	182511288	rs4270530	3	182506463	C	G	0.65507	-0.00602003	0.0258609	0.815929	0.151325	0.027112	2.38474e-08	-0.0397821	0.171045	0.816085	0.855643	5	0.996276
ENSG00000233885	3	YEATS2-AS1	183524245	rs2255019	3	183534913	G	A	0.470179	0.0298499	0.0255524	0.242734	0.21838	0.0367084	2.69701e-09	0.136688	0.119243	0.251674	0.704621	8	0.95777
ENSG00000180834	3	MAP6D1	183533664	rs263006	3	183543291	A	G	0.555666	0.0110916	0.024779	0.654427	-0.321674	0.0526924	1.0296e-09	-0.0344809	0.0772382	0.655292	0.456796	12	0.992364
ENSG00000161204	3	ABCF3	183903811	rs35315125	3	183905309	C	G	0.0228628	0.00127126	0.0646309	0.984307	0.977779	0.147926	3.84539e-11	0.00130015	0.0661	0.984307	0.960646	7	0.999135
ENSG00000145198	3	VWA5B2	183948217	rs729377	3	183951135	T	C	0.27833	0.0434098	0.0288315	0.13216	-0.309153	0.054167	1.14711e-08	-0.140415	0.0964502	0.145439	0.639362	6	0.956252
ENSG00000145194	3	ECE2	183967438	rs843371	3	183994536	G	A	0.791252	0.027287	0.0272723	0.31705	-0.267576	0.0365585	2.49612e-13	-0.101978	0.102872	0.32153	0.296268	15	0.961433
ENSG00000182580	3	EPHB3	184279572	rs7433701	3	184407687	A	G	0.152087	-0.0464728	0.0311699	0.135974	0.282859	0.0510049	2.92743e-08	-0.164297	0.114109	0.149917	0.75371	3	0.956252
ENSG00000177383	3	MAGEF1	184428156	rs7427967	3	184407912	C	T	0.153082	-0.0465113	0.0311661	0.135604	0.364495	0.0421608	5.36421e-18	-0.127605	0.0867695	0.141394	0.886982	13	0.956252
ENSG00000272970	3	RP11-329B9.4	184451863	rs9844959	3	184452668	T	C	0.297217	0.0173633	0.0267618	0.516462	0.411824	0.0710195	6.68144e-09	0.0421619	0.0653891	0.519066	0.828412	7	0.975978
ENSG00000156931	3	VPS8	184529931	rs62289500	3	184737550	G	A	0.0487078	-0.0450389	0.069672	0.517993	0.910805	0.0829315	4.63327e-28	-0.0494496	0.0766274	0.518717	0.604687	20	0.975978
ENSG00000163918	3	RFC4	186507669	rs2293243	3	186522737	T	A	0.277336	0.0296098	0.0252192	0.240357	-0.428339	0.0552562	9.05518e-15	-0.069127	0.0595482	0.2457	0.415625	5	0.95777
ENSG00000198491	3	RP11-208N14.4	186914878	rs3852052	3	186924035	G	A	0.452286	0.0233053	0.0247265	0.345926	-0.348995	0.0526832	3.48654e-11	-0.0667783	0.0715641	0.350755	0.0966302	5	0.964892
ENSG00000136514	3	RTP4	187086120	rs1518872	3	187121796	C	T	0.65507	-0.0300401	0.0276574	0.277411	0.287227	0.044841	1.49922e-10	-0.104587	0.0976656	0.28423	0.705842	17	0.95777
ENSG00000090530	3	LEPREL1	189674517	rs1839074	3	189762463	T	C	0.331014	0.018328	0.0276893	0.508026	0.309201	0.0474715	7.34644e-11	0.0592754	0.0900124	0.510201	0.653954	17	0.975978
ENSG00000188958	3	UTS2B	190984957	rs9834749	3	191048364	A	T	0.0735586	-0.0535848	0.0602914	0.37413	-0.619985	0.107823	8.92307e-09	0.0864292	0.0984013	0.379763	NA	NA	0.964892
ENSG00000152492	3	CCDC50	191046866	rs9841435	3	191111160	G	A	0.335984	0.0037052	0.0265112	0.88885	-0.227979	0.0306465	1.0145e-13	-0.0162524	0.116308	0.888869	0.534271	11	0.999135
ENSG00000236297	3	RP11-175P19.2	193296601	rs9831353	3	193382138	G	A	0.430417	-0.0344827	0.0245493	0.160132	0.578255	0.0734318	3.4151e-15	-0.0596323	0.0431242	0.166725	0.897946	15	0.956252
ENSG00000178772	3	CPN2	194060494	rs6789147	3	194088911	T	C	0.66998	-0.00309301	0.0248905	0.901106	-0.753914	0.0712318	3.53704e-26	0.0041026	0.0330173	0.901112	0.337192	20	0.999135
ENSG00000172061	3	LRRC15	194075976	rs60035474	3	194087160	A	G	0.102386	-0.000818544	0.0335516	0.980536	1.37713	0.0985142	2.0939e-44	-0.000594384	0.0243635	0.980536	0.481391	14	0.999135
ENSG00000231770	3	TMEM44-AS1	194304740	rs7636054	3	194306240	C	T	0.191849	-0.0033358	0.0321487	0.917359	0.569541	0.0565051	6.80927e-24	-0.005857	0.0564497	0.917363	0.499485	19	0.999135
ENSG00000145014	3	TMEM44	194308402	rs7612618	3	194338859	A	G	0.293241	0.041246	0.0249011	0.0976427	0.284159	0.0399706	1.16714e-12	0.145151	0.089978	0.106704	0.570073	18	0.956252
ENSG00000041802	3	LSG1	194361517	rs3821403	3	194369580	A	C	0.163022	0.0558142	0.0332657	0.0933792	0.782964	0.0481452	1.81999e-59	0.0712858	0.0427124	0.0951231	0.286828	18	0.956252
ENSG00000173950	3	XXYLT1	194789008	rs60093934	3	194789558	G	C	0.15507	0.0376126	0.0360471	0.296749	0.409649	0.0548833	8.39382e-14	0.0918166	0.0888508	0.301426	0.106145	20	0.95777
ENSG00000230266	3	XXYLT1-AS2	194868600	rs58434965	3	194846096	G	C	0.188867	-0.0109827	0.0358121	0.759091	-0.658781	0.0828188	1.79883e-15	0.0166712	0.0544015	0.759264	0.372445	19	0.993161
ENSG00000184203	3	PPP1R2	195241221	rs62288868	3	195278487	A	G	0.327038	0.00449354	0.0276942	0.871105	0.275328	0.0287698	1.06864e-21	0.0163207	0.100601	0.871123	0.0177997	17	0.999135
ENSG00000223711	3	AC091633.3	195270871	rs62288869	3	195280363	T	C	0.326044	0.000735467	0.0274983	0.978662	0.658847	0.0709166	1.53646e-20	0.00111629	0.0417372	0.978662	0.0516295	20	0.999135
ENSG00000236844	3	AC091633.2	195281428	rs863727	3	195267653	A	G	0.366799	-0.036466	0.0268631	0.17463	0.38163	0.0636457	2.02035e-09	-0.0955533	0.0721717	0.185513	0.200248	8	0.956495
ENSG00000224769	3	AC069213.1	195341818	rs13303068	3	195338127	G	A	0.470179	-0.034596	0.0247338	0.161892	0.825287	0.0675576	2.55202e-34	-0.04192	0.0301658	0.164634	0.397159	20	0.956252
ENSG00000271662	3	RP11-141C7.3	195377017	rs56133758	3	195675761	T	C	0.215706	-0.000231562	0.0360647	0.994877	-0.77113	0.0901677	1.2079e-17	0.000300289	0.0467686	0.994877	0.763072	20	0.999135
ENSG00000229178	3	AC069513.4	195382436	rs148234898	3	195682775	C	A	0.178926	0.00293962	0.0345261	0.932148	-0.782319	0.0876337	4.37123e-19	-0.00375757	0.044135	0.932152	0.637901	20	0.999135
ENSG00000215837	3	SDHAP2	195384967	rs79114865	3	195661441	A	C	0.16998	0.00819743	0.0360788	0.820261	-0.937151	0.0856872	7.67982e-28	-0.00874718	0.0385067	0.820299	0.796192	20	0.996654
ENSG00000207650	3	MIR570	195426272	rs13303068	3	195338127	G	A	0.470179	-0.034596	0.0247338	0.161892	0.387836	0.070378	3.57298e-08	-0.0892027	0.0657961	0.175181	0.938586	5	0.956252
ENSG00000176945	3	MUC20	195447753	rs3103934	3	195477088	G	A	0.846918	-0.0243632	0.0298653	0.414631	-0.664099	0.0783314	2.28954e-17	0.0366861	0.0451789	0.416781	0.95139	20	0.969599
ENSG00000145113	3	MUC4	195473636	rs9823070	3	195737721	T	C	0.128231	-0.0110475	0.0378274	0.770247	0.340036	0.0595137	1.10627e-08	-0.0324892	0.111391	0.770539	0.480232	5	0.995426
ENSG00000061938	3	TNK2	195590235	rs13059257	3	195634993	T	C	0.0258449	-0.00489368	0.102469	0.961909	0.583052	0.102537	1.29846e-08	-0.00839321	0.175752	0.961911	0.631574	3	0.999135
ENSG00000231443	3	AC024937.6	195664114	rs6793240	3	195757067	C	A	0.161034	-0.0342664	0.0351068	0.329034	0.334646	0.0605183	3.20843e-08	-0.102396	0.106529	0.33645	0.721973	5	0.964892
ENSG00000260261	3	RP11-480A16.1	195676059	rs141789999	3	195676214	G	C	0.0417495	0.045534	0.0526442	0.387071	-0.764602	0.12155	3.16548e-10	-0.0595526	0.0694996	0.391513	0.999814	8	0.964892
ENSG00000185485	3	SDHAP1	195686619	rs1851372	3	195332514	T	C	0.692843	-0.0398455	0.0267572	0.136448	0.527649	0.0680406	8.84055e-15	-0.0755152	0.0516367	0.143623	0.552291	20	0.956252
ENSG00000231464	3	AC024937.4	195723609	rs6785037	3	195661089	A	C	0.454274	-0.0110882	0.0246389	0.652692	0.547352	0.0742014	1.62421e-13	-0.0202579	0.0450984	0.653292	0.931485	20	0.992364
ENSG00000163959	3	SLC51A	195938358	rs60631199	3	195961254	T	C	0.204771	-0.0201149	0.0306759	0.512004	-0.531605	0.0703735	4.21917e-14	0.0378381	0.0579213	0.513584	0.362684	14	0.975978
ENSG00000213123	3	TCTEX1D2	196018090	rs2270769	3	196044894	C	G	0.308151	0.0189885	0.0274137	0.48852	0.278827	0.0466339	2.2443e-09	0.0681014	0.0989755	0.491413	0.674308	3	0.975978
ENSG00000163964	3	PIGX	196366646	rs2049232	3	196452238	C	A	0.354871	-0.00959093	0.0249233	0.700372	-0.281062	0.0448151	3.57371e-10	0.0341239	0.0888422	0.700908	0.127136	4	0.992364
ENSG00000174007	3	CEP19	196433148	rs71323742	3	196439124	G	C	0.197813	0.00636945	0.031013	0.837275	0.346092	0.0460628	5.75781e-14	0.0184039	0.0896426	0.837335	0.842096	8	0.999135
ENSG00000119231	3	SENP5	196594727	rs9784336	3	196606541	T	A	0.532803	0.000626434	0.0254373	0.980353	-0.282949	0.0403255	2.27275e-12	-0.00221395	0.0899012	0.980353	0.788157	9	0.999135
ENSG00000225578	3	NCBP2-AS1	196666748	rs548853	3	196668359	T	C	0.421471	0.0151837	0.0258539	0.557009	0.43395	0.0611465	1.27598e-12	0.0349895	0.0597817	0.558354	0.571738	8	0.975978
ENSG00000119227	3	PIGZ	196673214	rs1147240	3	196674916	C	A	0.397614	0.00423975	0.0263819	0.872324	0.542723	0.0471589	1.19676e-30	0.007812	0.048615	0.872337	0.983988	20	0.999135
ENSG00000214135	3	AC024560.3	197305084	rs2636937	3	197355908	T	A	0.331014	-0.0319475	0.0285896	0.263801	0.370122	0.036322	2.19717e-24	-0.0863161	0.0777068	0.266658	0.183716	20	0.95777
ENSG00000213519	3	AC132008.1	197307215	rs186576254	3	197329509	A	G	0.084493	-0.0764145	0.0531508	0.150521	-1.20346	0.136816	1.41524e-18	0.0634957	0.044751	0.155938	0.430517	20	0.956252
ENSG00000249626	3	RP11-496H1.1	197361186	rs200532897	3	197375970	T	C	0.251491	-0.0486868	0.0305049	0.110482	-0.403638	0.053788	6.17859e-14	0.12062	0.0772653	0.118497	0.452123	3	0.956252
ENSG00000250312	4	ZNF718	124386	rs6842197	4	159061	G	A	0.545726	0.00199279	0.0246983	0.935692	-0.845391	0.0560922	2.49584e-51	-0.00235724	0.0292157	0.935693	0.998785	20	0.999135
ENSG00000250892	4	RP11-1365D11.1	195198	rs7660115	4	127978	T	C	0.547714	-0.00111103	0.0246837	0.964099	-0.593561	0.0733194	5.70068e-16	0.0018718	0.0415864	0.964099	0.998596	11	0.999135
ENSG00000242686	4	RP11-1191J2.2	646639	rs9985747	4	657366	G	A	0.134195	0.0052683	0.0337411	0.875923	-0.839541	0.0847212	3.78685e-23	-0.00627521	0.0401949	0.875939	0.16468	20	0.999135
ENSG00000215375	4	MYL5	667369	rs140698490	4	540052	C	G	0.0159046	0.114123	0.105163	0.277831	1.15212	0.155606	1.3206e-13	0.0990548	0.092253	0.282944	0.673205	6	0.95777
ENSG00000169026	4	MFSD7	675618	rs116368462	4	683017	A	G	0.137177	0.0143879	0.0366998	0.695026	0.575457	0.0800449	6.51827e-13	0.0250026	0.0638698	0.695456	0.103418	20	0.992364
ENSG00000185619	4	PCGF3	699537	rs10034650	4	726322	A	G	0.301193	0.0152503	0.0266329	0.566909	-0.714989	0.0493708	1.5737e-47	-0.0213294	0.0372785	0.567211	0.728347	20	0.979654
ENSG00000168993	4	CPLX1	778745	rs6840352	4	774574	G	A	0.248509	0.00338093	0.028345	0.905055	-0.340347	0.0409225	9.03225e-17	-0.00993377	0.0832912	0.905065	0.691263	20	0.999135
ENSG00000178950	4	GAK	843064	rs17781378	4	880094	C	T	0.508946	0.0480695	0.0249548	0.0540717	-0.275785	0.0323136	1.40598e-17	-0.174301	0.0927625	0.0602447	0.873293	20	0.956252
ENSG00000127419	4	TMEM175	926175	rs17165130	4	875339	A	C	0.17495	0.0109757	0.0360754	0.760943	-0.311671	0.0554336	1.88306e-08	-0.0352157	0.115918	0.761281	0.945808	5	0.993161
ENSG00000145214	4	DGKQ	952675	rs4690229	4	970724	T	A	0.44831	0.0338284	0.0246902	0.170652	0.329017	0.0346158	2.00392e-21	0.102817	0.075818	0.175068	0.144813	20	0.956252
ENSG00000145217	4	SLC26A1	972861	rs11936407	4	987276	C	T	0.638171	0.0322657	0.0274302	0.239483	-0.906775	0.0520165	4.6797e-68	-0.0355829	0.0303191	0.240549	0.313644	20	0.95777
ENSG00000127415	4	IDUA	980785	rs11248061	4	980896	A	C	0.427435	0.0469959	0.0249963	0.0600925	0.251474	0.0340025	1.40614e-13	0.186882	0.102561	0.0684312	0.301597	20	0.956252
ENSG00000178222	4	RNF212	1050038	rs2127908	4	1128925	T	C	0.700795	-0.00327882	0.0262046	0.900426	0.494201	0.076773	1.21717e-10	-0.00663459	0.0530342	0.900444	0.777445	7	0.999135
ENSG00000273179	4	RP11-20I20.4	1161566	rs6826705	4	1122634	G	A	0.701789	-0.00114495	0.0262254	0.965177	-0.26732	0.0452561	3.48746e-09	0.00428307	0.0981076	0.965178	0.418069	9	0.999135
ENSG00000196810	4	CTBP1-AS2	1243088	rs2878539	4	1243877	T	C	0.406561	0.0400441	0.0247032	0.105016	0.533721	0.0463499	1.10814e-30	0.0750281	0.0467412	0.108454	0.923997	20	0.956252
ENSG00000090316	4	MAEA	1283639	rs11721372	4	1324317	A	C	0.545726	0.0205093	0.0252153	0.416006	0.468577	0.0443131	3.92386e-26	0.0437693	0.0539715	0.417382	0.415689	20	0.969599
ENSG00000163945	4	UVSSA	1341054	rs111391498	4	1341553	G	A	0.0417495	0.0685622	0.0742048	0.355507	1.37927	0.115094	4.31919e-33	0.0497091	0.0539597	0.356933	0.249453	20	0.964892
ENSG00000179979	4	CRIPAK	1385340	rs111391498	4	1341553	G	A	0.0417495	0.0685622	0.0742048	0.355507	1.73766	0.118272	7.24807e-49	0.0394566	0.0427882	0.356457	0.204993	20	0.964892
ENSG00000272783	4	RP13-1016M1.2	1552011	rs6828710	4	1544693	C	T	0.33996	-0.0516422	0.0284556	0.0695489	0.542315	0.0702055	1.12132e-14	-0.0952255	0.0538993	0.0772734	0.176301	20	0.956252
ENSG00000270195	4	RP11-572O17.1	1714548	rs28643543	4	1747523	A	G	0.2833	0.0264411	0.0276478	0.338893	-0.301111	0.0507795	3.03347e-09	-0.0878118	0.0930058	0.345091	0.987907	6	0.964892
ENSG00000168936	4	TMEM129	1717679	rs28425493	4	1736544	T	C	0.175944	-0.0146022	0.0407787	0.720281	-0.323285	0.0426378	3.39958e-14	0.0451682	0.126279	0.720579	0.184094	12	0.992364
ENSG00000013810	4	TACC3	1723227	rs1793990	4	1722187	A	G	0.177932	-0.00603405	0.0405758	0.881782	-0.445298	0.0559668	1.77014e-15	0.0135506	0.0911365	0.881803	0.213405	14	0.999135
ENSG00000068078	4	FGFR3	1795034	rs17881768	4	1796432	G	C	0.21173	-0.0129918	0.0308833	0.673992	0.488115	0.0627551	7.36253e-15	-0.0266163	0.063363	0.674442	0.168842	19	0.992364
ENSG00000159733	4	ZFYVE28	2271309	rs10005641	4	2404041	T	C	0.402584	-0.0142062	0.0255451	0.578127	0.404839	0.0496691	3.61778e-16	-0.035091	0.0632461	0.579009	0.750672	16	0.984488
ENSG00000125388	4	GRK4	2965335	rs2298966	4	2998110	T	C	0.377734	-0.0136229	0.0248684	0.583831	-0.672972	0.0471455	3.16176e-46	0.0202429	0.0369803	0.584106	0.779492	20	0.984488
ENSG00000109758	4	HGFAC	3443614	rs17797467	4	3392315	C	G	0.488072	0.0353518	0.0246411	0.151382	-0.291531	0.04729	7.05956e-10	-0.121263	0.0867818	0.162315	0.986869	10	0.956252
ENSG00000175920	4	DOK7	3465033	rs1203104	4	3463452	A	G	0.37674	-0.0116239	0.0247608	0.63875	0.59079	0.0617838	1.15267e-21	-0.0196752	0.0419618	0.639153	0.527631	20	0.991481
ENSG00000163956	4	LRPAP1	3508103	rs35474414	4	3519220	C	T	0.233598	-0.0160086	0.0252981	0.526863	-0.325171	0.0482153	1.53929e-11	0.0492313	0.0781411	0.528674	0.738394	7	0.975978
ENSG00000251669	4	FAM86EP	3943487	rs12186334	4	3957091	T	C	0.497018	0.0298674	0.024896	0.230262	0.363552	0.0576929	2.94779e-10	0.0821544	0.0697099	0.23859	0.0956682	17	0.95777
ENSG00000250710	4	OR7E99P	4158249	rs6839740	4	4165335	G	T	0.601392	0.0327189	0.0263334	0.214057	-0.424528	0.0717872	3.345e-09	-0.0770712	0.0633841	0.224008	0.367744	4	0.95777
ENSG00000013288	4	MAN2B2	6576902	rs7659958	4	6607830	C	T	0.183897	0.00604464	0.0338391	0.858229	-0.672673	0.0633611	2.4974e-26	-0.008986	0.0503125	0.858249	0.554329	4	0.999135
ENSG00000251580	4	RP11-539L10.3	6672452	rs1054909	4	6672514	A	G	0.161034	0.0158262	0.0343426	0.644919	-0.912742	0.0755313	1.27881e-33	-0.0173392	0.0376531	0.645159	0.34231	20	0.992364
ENSG00000170846	4	AC093323.3	6675178	rs11553058	4	6677430	G	A	0.0367793	-0.0284309	0.0817274	0.727934	0.606699	0.108573	2.29785e-08	-0.0468616	0.134969	0.728439	0.191158	3	0.993161
ENSG00000245468	4	RP11-367J11.3	7096298	rs115982136	4	7104965	T	C	0.0357853	0.0924179	0.0808712	0.253131	-1.23516	0.153099	7.16212e-16	-0.0748226	0.0661279	0.257851	0.274444	20	0.95777
ENSG00000251615	4	RP11-774O3.3	8356817	rs28690830	4	8367867	G	A	0.154076	0.0348209	0.0371807	0.349	0.411934	0.0531606	9.272e-15	0.0845303	0.0909157	0.352492	0.192644	19	0.964892
ENSG00000087008	4	ACOX3	8368009	rs7809	4	8368433	A	G	0.272366	0.0265516	0.0286778	0.354519	-0.300967	0.0541751	2.76896e-08	-0.088221	0.0965997	0.361104	NA	NA	0.964892
ENSG00000155275	4	TRMT44	8437867	rs62287442	4	8514859	T	C	0.405567	0.00889833	0.0246018	0.717581	0.325852	0.0495425	4.79327e-11	0.0273079	0.075614	0.717988	0.0734123	20	0.992364
ENSG00000205959	4	RP11-689P11.2	8483997	rs3115397	4	8512889	C	T	0.835984	0.0361702	0.0325776	0.266879	0.426469	0.0493231	5.31368e-18	0.0848132	0.0770163	0.270794	0.0633931	20	0.95777
ENSG00000109667	4	SLC2A9	9772777	rs16868313	4	10068064	T	C	0.315109	-0.00475818	0.0267358	0.858746	0.558962	0.0520935	7.3611e-27	-0.00851253	0.0478377	0.858765	0.920133	20	0.999135
ENSG00000261490	4	RP11-448G15.3	10069713	rs62287522	4	10138920	A	G	0.250497	-0.00751076	0.0294043	0.79839	0.239646	0.0361192	3.24785e-11	-0.0313411	0.12279	0.798536	0.999449	20	0.995893
ENSG00000178163	4	ZNF518B	10441498	rs9790536	4	10464349	T	A	0.253479	0.0898433	0.0269664	0.000863237	-0.246923	0.0414592	2.58794e-09	-0.363851	0.125136	0.00364154	0.712286	11	0.507111
ENSG00000038219	4	BOD1L1	13570362	rs12506352	4	13580532	G	A	0.134195	0.0106638	0.0340658	0.754253	0.257564	0.0371493	4.1139e-12	0.0414025	0.132396	0.754496	0.100878	3	0.993161
ENSG00000249252	4	RP11-665G4.1	15006566	rs16891945	4	15428613	C	T	0.332008	-0.000982617	0.0255873	0.969367	0.473807	0.0797749	2.86247e-09	-0.00207388	0.0540048	0.969367	0.369614	5	0.999135
ENSG00000163145	4	C1QTNF7	15341442	rs16891934	4	15426543	C	T	0.324056	-0.00110354	0.0257933	0.965874	0.393321	0.0510254	1.27466e-14	-0.0028057	0.0655793	0.965874	0.737294	11	0.999135
ENSG00000048342	4	CC2D2A	15471489	rs4140933	4	15490752	T	A	0.416501	-0.00255007	0.0250222	0.918826	-0.20334	0.0329202	6.54307e-10	0.0125409	0.123073	0.918837	0.89024	7	0.999135
ENSG00000273133	4	RP11-799M12.2	15565321	rs1134634	4	15603069	C	G	0.610338	0.0222752	0.0247523	0.368159	0.47084	0.0706573	2.66986e-11	0.0473095	0.0530477	0.372485	0.180597	13	0.964892
ENSG00000004468	4	CD38	15779898	rs7659350	4	15786523	T	A	0.234592	-0.00793746	0.0301784	0.792536	-0.358183	0.0518891	5.09658e-12	0.0221603	0.0843153	0.792684	0.384277	5	0.995893
ENSG00000263327	4	TAPT1-AS1	16228286	rs10034719	4	16160274	T	C	0.333002	0.00633393	0.026391	0.810328	-0.257864	0.0366554	1.99536e-12	-0.0245631	0.102404	0.810436	0.563516	20	0.996276
ENSG00000118579	4	MED28	17616254	rs3933453	4	17636319	C	A	0.626243	0.0290569	0.0264807	0.272515	0.519268	0.0465788	7.31017e-29	0.0559574	0.0512426	0.274829	0.826189	20	0.95777
ENSG00000163257	4	DCAF16	17802278	rs6842303	4	17854055	G	T	0.724652	-9.8931e-05	0.0271225	0.99709	-0.258066	0.0436932	3.49842e-09	0.000383355	0.105099	0.99709	0.235179	9	0.999135
ENSG00000145147	4	SLIT2	20254883	rs28448635	4	20425491	C	T	0.272366	-0.0284518	0.0280695	0.310764	0.308597	0.0482748	1.63182e-10	-0.0921973	0.0920948	0.316772	0.345599	7	0.958379
ENSG00000163138	4	PACRGL	20697905	rs62410096	4	20693070	A	C	0.082505	0.0295727	0.0443254	0.504662	-0.709122	0.0902904	4.03646e-15	-0.0417033	0.0627326	0.506192	0.773099	14	0.975978
ENSG00000185774	4	KCNIP4	20730239	rs6448020	4	21133816	G	C	0.67992	-0.0567831	0.0263279	0.0310242	-0.460319	0.0503477	6.08591e-20	0.123356	0.0587647	0.0358037	0.935624	20	0.900293
ENSG00000272995	4	RP11-362J17.1	20768431	rs10516362	4	20768858	G	C	0.385686	0.0152081	0.0264239	0.564923	0.441889	0.0746427	3.21828e-09	0.0344161	0.0600795	0.566751	NA	NA	0.979246
ENSG00000038210	4	PI4K2B	25162263	rs12642445	4	25308793	T	C	0.222664	-0.0442278	0.0324977	0.173529	0.254056	0.0431315	3.85569e-09	-0.174087	0.131285	0.184834	0.802624	20	0.956495
ENSG00000053900	4	ANAPC4	25378835	rs9654100	4	25397695	T	G	0.550696	0.0237297	0.0253165	0.348594	-0.613671	0.0406936	2.1839e-51	-0.0386684	0.0413338	0.349522	0.191775	20	0.964892
ENSG00000250317	4	SMIM20	25863452	rs75660081	4	25917232	G	A	0.241551	-0.0422532	0.0267345	0.113998	-0.293503	0.041759	2.08764e-12	0.143962	0.0933622	0.123081	0.515084	6	0.956252
ENSG00000240005	4	RP11-293A21.1	26861428	rs4505809	4	26860413	A	G	0.527833	-0.00578513	0.0248695	0.816057	-0.660509	0.0732515	1.93313e-19	0.00875859	0.0376646	0.816117	0.854486	20	0.996276
ENSG00000250254	4	PTTG2	37962056	rs7675890	4	37956139	G	A	0.547714	0.0176235	0.024883	0.478788	-0.356755	0.050609	1.79894e-12	-0.0493994	0.0700993	0.480993	0.796151	13	0.975978
ENSG00000231160	4	RP11-617D20.1	38614322	rs113071828	4	38665818	A	G	0.191849	0.0122694	0.0324286	0.70517	0.499653	0.0448226	7.37813e-29	0.0245558	0.0649396	0.705331	0.603564	20	0.992364
ENSG00000174125	4	TLR1	38792298	rs66922907	4	38812537	G	A	0.217694	0.107483	0.0395869	0.00662522	-0.507096	0.0559928	1.34766e-19	-0.211958	0.0814987	0.00930195	0.33023	20	0.712088
ENSG00000109790	4	KLHL5	39046659	rs10018622	4	39135564	A	G	0.576541	-0.00596449	0.0249531	0.811084	-0.219416	0.0356995	7.93631e-10	0.0271835	0.113811	0.811224	0.508894	11	0.996276
ENSG00000249207	4	RP11-360F5.1	39114297	rs6842561	4	39108493	G	A	0.549702	-0.0118547	0.0247766	0.632322	-0.451912	0.0657038	6.06906e-12	0.0262323	0.0549587	0.633141	0.586373	13	0.991305
ENSG00000249685	4	RP11-360F5.3	39135533	rs11096980	4	39111413	T	C	0.577535	-0.00518806	0.0249557	0.835314	0.648205	0.0520408	1.30173e-35	-0.00800373	0.0385051	0.835337	0.348177	20	0.998389
ENSG00000163682	4	RPL9	39455744	rs2125313	4	39458051	G	A	0.67992	-0.0346129	0.0257462	0.178822	-0.704369	0.0381618	4.54474e-76	0.0491403	0.036649	0.179974	0.146249	20	0.956252
ENSG00000224097	4	RP11-472B18.1	39481875	rs13144464	4	39481662	C	T	0.348907	0.00757474	0.0249828	0.761739	0.332583	0.0544325	9.96262e-10	0.0227755	0.0752099	0.762023	0.850855	7	0.993161
ENSG00000078140	4	UBE2K	39699664	rs7681867	4	39697803	G	A	0.693837	-0.0106299	0.0257138	0.679319	-0.176286	0.031699	2.6784e-08	0.0602992	0.146267	0.680152	0.12662	8	0.992364
ENSG00000078177	4	N4BP2	40058446	rs907356	4	40058876	A	G	0.205765	0.0369032	0.0300018	0.218684	0.328523	0.0535497	8.52009e-10	0.112331	0.0931408	0.227805	0.929842	4	0.95777
ENSG00000260296	4	RP11-395I6.3	40168295	rs907356	4	40058876	A	G	0.205765	0.0369032	0.0300018	0.218684	0.283591	0.0463542	9.48063e-10	0.130128	0.10791	0.227855	NA	NA	0.95777
ENSG00000179299	4	NSUN7	40751914	rs2953324	4	40787753	T	G	0.772366	0.00570927	0.0300649	0.849389	-0.667056	0.0716037	1.2088e-20	-0.00855891	0.0450804	0.84942	0.213934	19	0.999135
ENSG00000014824	4	SLC30A9	41992489	rs16853872	4	41992752	C	G	0.0367793	0.0281019	0.0759464	0.711366	-0.825697	0.0909967	1.14813e-19	-0.0340342	0.092055	0.711595	0.810666	5	0.992364
ENSG00000124406	4	ATP8A1	42410390	rs12503436	4	42650766	T	G	0.335984	0.0255776	0.0278007	0.357554	0.23666	0.0338432	2.69381e-12	0.108077	0.118483	0.361677	0.933265	10	0.964892
ENSG00000151806	4	GUF1	44680444	rs2709	4	44706919	T	C	0.244533	0.00683089	0.0320721	0.831338	-0.50237	0.0557827	2.14033e-19	-0.0135973	0.0638594	0.831385	0.481964	11	0.997923
ENSG00000163281	4	GNPDA2	44684217	rs16857402	4	44706453	C	T	0.244533	0.00683089	0.0320721	0.831338	0.475977	0.0484036	8.07536e-23	0.0143513	0.0673974	0.831377	0.6621	18	0.997923
ENSG00000170448	4	NFXL1	47849257	rs321624	4	47995983	A	T	0.0417495	-0.0213056	0.121224	0.860488	0.971733	0.130941	1.16096e-13	-0.0219254	0.124785	0.860526	0.784418	9	0.999135
ENSG00000198515	4	CNGA1	47937994	rs321631	4	48018229	G	A	0.373757	0.0365086	0.0274573	0.183634	0.706238	0.0600883	6.78925e-32	0.0516945	0.0391263	0.186427	0.509562	20	0.956905
ENSG00000109171	4	SLAIN2	48343339	rs375259	4	48343550	T	C	0.343936	-0.000972153	0.0274302	0.971728	0.118879	0.0216749	4.14328e-08	-0.00817767	0.230745	0.971729	0.126691	6	0.999135
ENSG00000109180	4	OCIAD1	48807229	rs2883562	4	48859940	G	C	0.481113	-0.0308785	0.0245445	0.20837	-0.364624	0.0332542	5.64576e-28	0.0846859	0.0677562	0.21135	0.711376	20	0.95777
ENSG00000226950	4	DANCR	53578597	rs56010271	4	53622482	G	A	0.125249	0.0677658	0.0377731	0.0728098	0.407978	0.0672062	1.27482e-09	0.166102	0.0965446	0.085348	0.219425	7	0.956252
ENSG00000128039	4	SRD5A3	56212276	rs36110240	4	56217015	T	C	0.152087	-0.00625129	0.0348015	0.857445	0.781989	0.0653048	4.83603e-33	-0.00799409	0.0445088	0.857461	0.486237	20	0.999135
ENSG00000134851	4	TMEM165	56262124	rs2171618	4	56430408	G	A	0.297217	0.0350285	0.0255806	0.170893	-0.177526	0.0291203	1.08555e-09	-0.197315	0.147685	0.181533	0.00890389	11	0.956252
ENSG00000109255	4	NMU	56461396	rs4865028	4	56554220	G	A	0.762425	0.0329992	0.0302528	0.275368	0.464687	0.0755746	7.81105e-10	0.0710138	0.0661201	0.282817	NA	NA	0.95777
ENSG00000157426	4	AASDH	57204456	rs6823339	4	57180473	A	C	0.409543	-0.0141506	0.0251303	0.573375	-0.356515	0.0542649	5.03492e-11	0.0396915	0.0707472	0.574775	0.88344	10	0.983343
ENSG00000174780	4	SRP72	57333081	rs150819570	4	57373519	T	C	0.0894632	-0.0823233	0.0472249	0.0812962	-0.304937	0.0505522	1.61823e-09	0.269968	0.161205	0.0939952	0.591828	4	0.956252
ENSG00000249693	4	THEGL	57396775	rs28565512	4	57397196	G	C	0.167992	-0.0374765	0.0291276	0.198223	0.656049	0.0771504	1.83943e-17	-0.0571245	0.0449039	0.203319	0.776468	8	0.95777
ENSG00000128040	4	SPINK2	57676026	rs11941335	4	57689460	T	C	0.0129225	-0.053151	0.103825	0.6087	1.11457	0.130517	1.34593e-17	-0.0476874	0.0933197	0.609343	0.961447	6	0.991228
ENSG00000084093	4	REST	57774075	rs2412771	4	57761417	C	T	0.411531	0.033819	0.0248585	0.173685	-0.194896	0.0340472	1.03866e-08	-0.173523	0.1311	0.185638	0.631635	6	0.956495
ENSG00000269949	4	RP11-738E22.3	57827093	rs41495551	4	57903093	G	A	0.249503	0.00349131	0.0345726	0.919563	-0.757976	0.0875665	4.88569e-18	-0.0046061	0.0456148	0.919568	0.0633562	20	0.999135
ENSG00000084092	4	NOA1	57829536	rs1713997	4	57843863	C	G	0.299205	0.0134899	0.0262791	0.607721	-0.163184	0.0279222	5.0886e-09	-0.0826668	0.16166	0.609097	0.561588	12	0.991228
ENSG00000245067	4	IGFBP7-AS1	57975928	rs28791848	4	58003399	T	C	0.291252	-0.0170787	0.0261017	0.512909	0.330843	0.0568074	5.74762e-09	-0.0516218	0.0793909	0.515548	0.537081	5	0.975978
ENSG00000250075	4	RP11-584P21.2	68283023	rs356336	4	68235287	G	C	0.114314	-0.0146128	0.0371344	0.693943	0.59493	0.102828	7.22159e-09	-0.0245622	0.0625623	0.694612	0.89236	3	0.992364
ENSG00000248049	4	UBA6-AS1	68566998	rs151207676	4	68596604	A	G	0.16501	0.0317251	0.0361745	0.380485	-0.406416	0.0504025	7.41979e-16	-0.0780607	0.0895335	0.383285	0.251324	3	0.964892
ENSG00000270228	4	RP11-453E17.3	68584714	rs151207676	4	68596604	A	G	0.16501	0.0317251	0.0361745	0.380485	0.62526	0.0795405	3.81393e-15	0.0507391	0.0582141	0.38343	NA	NA	0.964892
ENSG00000109163	4	GNRHR	68605046	rs1048447	4	68483472	G	A	0.164016	0.0323081	0.0362062	0.372213	0.76227	0.0968066	3.43049e-15	0.0423841	0.0478019	0.375262	0.168406	5	0.964892
ENSG00000227725	4	GCOM2	68904262	rs1048447	4	68483472	G	A	0.164016	0.0323081	0.0362062	0.372213	0.845226	0.0942977	3.14889e-19	0.0382242	0.0430479	0.374569	0.0783317	11	0.964892
ENSG00000197888	4	UGT2B17	69402902	rs34594059	4	69360760	T	C	0.619284	0.00327251	0.0246349	0.894319	0.378951	0.049134	1.23275e-14	0.00863571	0.0650178	0.894335	0.227519	13	0.999135
ENSG00000213759	4	UGT2B11	70065669	rs79010373	4	70282693	T	C	0.154076	-0.0207553	0.027778	0.454951	0.496856	0.0902162	3.64185e-08	-0.0417733	0.0564197	0.459056	0.615117	4	0.974483
ENSG00000156136	4	DCK	71858255	rs148109901	4	71869618	A	T	0.0109344	0.104024	0.177542	0.557933	1.27552	0.163654	6.49107e-15	0.0815542	0.139585	0.559043	0.372316	6	0.975978
ENSG00000163743	4	RCHY1	76404247	rs1047970	4	76407219	C	T	0.26839	0.0372833	0.0277415	0.178963	0.260543	0.0462382	1.75256e-08	0.143098	0.109462	0.191116	NA	NA	0.95777
ENSG00000138744	4	NAAA	76831809	rs6532078	4	76920809	G	A	0.573559	0.0357412	0.0247637	0.14894	-0.567088	0.046357	2.0699e-34	-0.0630258	0.0439711	0.151758	0.675243	20	0.956252
ENSG00000156219	4	ART3	76932337	rs6846814	4	76952288	G	A	0.507952	0.0431769	0.0245919	0.0791334	-0.526909	0.0489096	4.61098e-27	-0.0819438	0.0472878	0.083118	0.552595	20	0.956252
ENSG00000138750	4	NUP54	77035812	rs62299348	4	77041254	T	C	0.131213	0.0591179	0.0365995	0.106253	0.744427	0.0552354	2.12594e-41	0.079414	0.0495165	0.108761	0.295645	20	0.956252
ENSG00000189157	4	FAM47E	77135193	rs11933305	4	77200875	G	A	0.408549	-0.0210842	0.0247263	0.393825	-0.539004	0.0487053	1.82095e-28	0.039117	0.04601	0.395223	0.547902	20	0.964892
ENSG00000118804	4	FAM47E-STBD1	77172886	rs113770925	4	77345394	T	C	0.428429	-0.016299	0.0247133	0.50956	0.301002	0.0395093	2.56615e-14	-0.0541491	0.0824105	0.511139	0.514544	11	0.975978
ENSG00000163749	4	CCDC158	77234154	rs62303284	4	77348531	T	C	0.271372	-0.0279963	0.0281108	0.319285	0.458159	0.0597435	1.73656e-14	-0.0611061	0.0618712	0.323332	0.303701	20	0.962247
ENSG00000138767	4	CNOT6L	78634541	rs1156059	4	78737971	C	A	0.870775	0.0340754	0.033558	0.309907	0.483877	0.0599116	6.66418e-16	0.0704216	0.0698983	0.313701	0.183378	19	0.95777
ENSG00000138772	4	ANXA3	79472673	rs34970825	4	79473702	G	A	0.32008	0.0277904	0.0259694	0.284565	-0.32989	0.0473703	3.3058e-12	-0.0842414	0.0796454	0.290189	0.0532685	15	0.95777
ENSG00000250334	4	LINC00989	80413570	rs13146986	4	80512228	G	A	0.758449	-0.0343253	0.0273527	0.20951	-0.433563	0.0572506	3.64495e-14	0.0791703	0.0639485	0.215704	0.665802	16	0.95777
ENSG00000249242	4	TMEM150C	83404323	rs189086295	4	84239652	A	T	0.0854871	-0.00622647	0.0546539	0.909297	0.447995	0.0810696	3.27519e-08	-0.0138985	0.122023	0.909316	NA	NA	0.999135
ENSG00000251022	4	THAP9-AS1	83814162	rs13111599	4	83917037	G	A	0.739563	-0.0599416	0.0285427	0.0357223	0.140424	0.0241745	6.29364e-09	-0.426862	0.216137	0.0482727	0.163476	12	0.936399
ENSG00000180769	4	WDFY3-AS2	85887538	rs6531777	4	85865095	T	C	0.350895	-0.0219342	0.0275108	0.425279	0.303145	0.036251	6.14628e-17	-0.0723555	0.0911628	0.427373	0.397186	20	0.969599
ENSG00000273389	4	RP13-514E23.2	86921480	rs1075824	4	86867073	G	A	0.223658	0.0200546	0.0291546	0.491534	0.384897	0.0705834	4.95046e-08	0.0521038	0.0763468	0.494947	NA	NA	0.975978
ENSG00000109339	4	MAPK10	86936276	rs79059903	4	87433539	T	C	0.0427435	0.137841	0.0942145	0.143453	-0.55462	0.0933978	2.88067e-09	-0.248532	0.174952	0.155441	0.443566	12	0.956252
ENSG00000251411	4	RP11-397E7.4	87834419	rs4693795	4	87868056	A	G	0.161034	-0.0405887	0.0289527	0.160946	-0.485929	0.0628079	1.0199e-14	0.083528	0.0605524	0.167761	0.476678	20	0.956252
ENSG00000170509	4	HSD17B13	88224941	rs4355354	4	88196218	G	C	0.586481	0.0160726	0.02556	0.529468	-0.380864	0.0592313	1.27509e-10	-0.0422004	0.0674307	0.531424	0.666438	9	0.975978
ENSG00000198189	4	HSD17B11	88257762	rs10028111	4	88259978	T	C	0.127237	-0.0386121	0.0387681	0.319263	0.300638	0.0400852	6.38342e-14	-0.128434	0.130085	0.323491	0.61869	3	0.962247
ENSG00000246375	4	RP11-10L7.1	89206094	rs1440582	4	89208126	A	G	0.054672	-0.00325659	0.0655941	0.960403	1.48823	0.127253	1.3507e-31	-0.00218823	0.0440756	0.960404	0.483056	20	0.999135
ENSG00000145337	4	PYURF	89442136	rs3177413	4	89443162	A	G	0.115308	-0.0227972	0.0477604	0.633132	-0.801398	0.109573	2.59663e-13	0.0284468	0.0597231	0.633853	0.459955	4	0.991315
ENSG00000177432	4	NAP1L5	89617066	rs8605	4	89617387	G	A	0.136183	-0.00790667	0.0314218	0.801327	0.284854	0.0439763	9.32873e-11	-0.0277569	0.110392	0.801474	0.525976	11	0.995893
ENSG00000272777	4	RP11-571L19.8	99988407	rs186466092	4	100019147	A	G	0.028827	-0.0312539	0.0601946	0.603611	1.33262	0.135746	9.51138e-23	-0.023453	0.0452332	0.604117	0.619728	11	0.991228
ENSG00000246090	4	RP11-696N14.1	100010008	rs72679878	4	100195025	G	A	0.05666	-0.0443674	0.058598	0.44896	-0.934952	0.1311	9.92216e-13	0.0474542	0.0630271	0.4515	0.53265	13	0.972198
ENSG00000198099	4	ADH4	100044808	rs2032348	4	100064247	T	G	0.130219	0.00276462	0.0438116	0.949685	0.585808	0.0995916	4.0509e-09	0.00471933	0.0747926	0.949688	0.767427	8	0.999135
ENSG00000172955	4	ADH6	100123795	rs7664780	4	100076309	G	A	0.176938	-0.0246769	0.0321068	0.442139	0.357337	0.0650869	4.01582e-08	-0.0690578	0.0907264	0.446558	0.932822	3	0.970264
ENSG00000187758	4	ADH1A	100197524	rs1230018	4	100169987	A	G	0.128231	-0.0293868	0.0370454	0.427623	-0.659956	0.0857878	1.43848e-14	0.0445284	0.0564308	0.430065	0.0221884	10	0.969599
ENSG00000248144	4	ADH1C	100257649	rs1789896	4	100256984	A	G	0.544732	0.027055	0.0246511	0.272414	0.421623	0.0548618	1.52782e-14	0.0641687	0.0590604	0.277261	0.272498	17	0.95777
ENSG00000145331	4	TRMT10A	100467866	rs72908716	4	100520584	G	A	0.122266	-0.00183594	0.0516911	0.971667	0.386338	0.0673351	9.60609e-09	-0.00475216	0.1338	0.971668	0.610231	7	0.999135
ENSG00000109270	4	LAMTOR3	100799493	rs11944656	4	100773674	A	C	0.254473	-0.0262015	0.0282307	0.353346	-0.311853	0.0419931	1.11679e-13	0.0840188	0.0912299	0.357073	0.785968	20	0.964892
ENSG00000254531	4	AP001816.1	102268937	rs2850329	4	102275264	G	A	0.298211	-0.0695397	0.0251963	0.00578149	-0.455852	0.0496982	4.62621e-20	0.152549	0.0577209	0.00822066	0.979659	15	0.712088
ENSG00000230069	4	LRRC37A15P	103648431	rs223490	4	103679117	T	G	0.382704	0.00790809	0.0251782	0.753456	-0.634578	0.0713878	6.15687e-19	-0.012462	0.0397018	0.753605	0.398474	20	0.993161
ENSG00000248971	4	KRT8P46	103649903	rs223492	4	103675108	C	G	0.351889	0.0120079	0.0252339	0.63417	-0.568217	0.073228	8.52249e-15	-0.0211326	0.0444923	0.634807	0.256006	20	0.991315
ENSG00000145354	4	CISD2	103790135	rs223311	4	103809914	A	C	0.492048	0.018221	0.0246096	0.459055	-0.230506	0.0416035	3.01532e-08	-0.0790478	0.107712	0.463023	0.327427	5	0.975462
ENSG00000164039	4	BDH2	104000592	rs6830624	4	104020422	C	T	0.293241	0.0104833	0.0292353	0.719908	0.632099	0.0507027	1.13331e-35	0.0165849	0.0462703	0.720017	0.52097	20	0.992364
ENSG00000138801	4	PAPSS1	108511433	rs2726189	4	108650607	G	A	0.899602	-0.0648037	0.0411836	0.115596	0.383386	0.0661552	6.82176e-09	-0.16903	0.11131	0.128876	NA	NA	0.956252
ENSG00000249604	4	RP11-286E11.2	108857187	rs4558933	4	108877212	G	C	0.666004	0.0349384	0.0251676	0.165068	-0.40506	0.0709792	1.15157e-08	-0.0862549	0.063945	0.177372	0.905993	3	0.956252
ENSG00000123739	4	PLA2G12A	110631145	rs9995011	4	110652734	C	A	0.530815	-0.0335855	0.0246707	0.173403	0.296785	0.0429333	4.75499e-12	-0.113164	0.0847231	0.181648	0.611524	13	0.956252
ENSG00000174749	4	C4orf32	113066553	rs4833392	4	113058401	C	A	0.300199	0.0248245	0.0266759	0.352063	-0.284992	0.0340548	5.82941e-17	-0.087106	0.0941792	0.35502	0.52745	20	0.964892
ENSG00000138658	4	C4orf21	113460492	rs78940827	4	113558640	A	C	0.117296	-0.0431248	0.0388351	0.266802	0.716319	0.0878834	3.61564e-16	-0.0602033	0.0547156	0.271204	0.948919	16	0.95777
ENSG00000269893	4	SNHG8	119199864	rs687299	4	119192491	C	G	0.527833	-0.0368362	0.0245647	0.133729	0.389291	0.0376537	4.70812e-25	-0.0946238	0.0637614	0.137801	0.0214758	20	0.956252
ENSG00000260404	4	RP11-384K6.6	119512928	rs4001379	4	119517066	A	G	0.384692	-0.02326	0.0246572	0.34551	-0.522566	0.0466821	4.35551e-29	0.0445111	0.0473521	0.347216	0.236449	20	0.964892
ENSG00000172399	4	MYOZ2	120056939	rs79401640	4	119970670	C	T	0.116302	-0.0146132	0.0384664	0.704023	0.482634	0.069959	5.24383e-12	-0.030278	0.0798217	0.70445	0.979654	10	0.992364
ENSG00000245958	4	RP11-33B1.1	120375946	rs4296662	4	120313440	G	A	0.281312	-0.0108941	0.0284408	0.701688	-0.860354	0.064294	7.74962e-41	0.0126623	0.0330706	0.701803	0.988806	11	0.992364
ENSG00000138735	4	PDE5A	120415550	rs9994651	4	120587803	A	G	0.311133	0.00229305	0.026489	0.931017	-0.174156	0.0277984	3.7291e-10	-0.0131666	0.152114	0.931023	0.474627	15	0.999135
ENSG00000138738	4	PRDM5	121606074	rs3789140	4	121719759	C	T	0.388668	0.018287	0.0246957	0.458999	-0.24327	0.0366594	3.22414e-11	-0.0751716	0.102146	0.461776	0.73105	10	0.974749
ENSG00000173376	4	NDNF	121956768	rs870254	4	122013042	C	T	0.812127	0.0238217	0.0322511	0.460132	0.399908	0.0639362	3.98038e-10	0.0595679	0.0812067	0.463232	0.867793	3	0.975462
ENSG00000186867	4	QRFPR	122250467	rs79976917	4	122256552	T	C	0.0238569	-0.0797102	0.0715082	0.264979	1.46741	0.229957	1.75674e-10	-0.0543203	0.0494688	0.272173	0.384382	4	0.95777
ENSG00000164111	4	ANXA5	122589110	rs55838243	4	122622119	G	A	0.378728	-0.0218117	0.0261138	0.403574	-0.3043	0.0342749	6.79437e-19	0.0716783	0.0861949	0.405644	0.34716	20	0.967097
ENSG00000151470	4	C4orf33	130014472	rs3113487	4	129924977	A	C	0.639165	-0.0347442	0.0258217	0.17845	-0.259836	0.0469728	3.17285e-08	0.133716	0.102275	0.19107	0.632563	5	0.95777
ENSG00000189184	4	PCDH18	138440072	rs7656806	4	138271322	C	A	0.514911	-0.0183759	0.024583	0.45476	-0.279804	0.0474499	3.70563e-09	0.0656742	0.088561	0.458348	0.945619	14	0.974483
ENSG00000109390	4	NDUFC1	140188034	rs11730829	4	140415157	C	G	0.634195	0.0398351	0.0260154	0.125718	-0.175442	0.0300695	5.39353e-09	-0.227056	0.153306	0.138591	0.522104	7	0.956252
ENSG00000172007	4	RAB33B	140374386	rs34245330	4	140317781	T	C	0.239563	-0.051235	0.0315583	0.104482	0.366161	0.0482096	3.07334e-14	-0.139925	0.0881339	0.112368	0.902625	16	0.956252
ENSG00000153132	4	CLGN	141309609	rs2668575	4	141293050	T	C	0.805169	0.0415263	0.0310741	0.18143	0.257342	0.0469681	4.27537e-08	0.161366	0.12429	0.194183	0.927094	4	0.95777
ENSG00000109445	4	ZNF330	142142041	rs7672861	4	142165741	T	C	0.492048	0.00777617	0.0247993	0.753852	-0.201307	0.0274556	2.2659e-13	-0.0386284	0.123304	0.75407	0.932857	20	0.993161
ENSG00000248810	4	RP11-362F19.1	142240604	rs72726298	4	142248848	C	T	0.127237	-0.0435956	0.0334112	0.191954	0.597981	0.105762	1.56713e-08	-0.0729047	0.0573419	0.203585	0.228871	5	0.95777
ENSG00000197465	4	GYPE	144792020	rs3901420	4	145013192	T	A	0.342942	-0.0143929	0.0261118	0.581494	0.445619	0.0679905	5.59662e-11	-0.0322987	0.0588036	0.582824	0.936513	13	0.984488
ENSG00000251600	4	RP11-673E1.1	144833484	rs3852081	4	144757666	A	C	0.656064	0.0155769	0.0260678	0.550137	0.606138	0.0649342	1.01329e-20	0.0256986	0.0430944	0.550953	0.542786	4	0.975978
ENSG00000250673	4	RP11-6L6.2	147145709	rs4282199	4	147099414	A	T	0.352883	-0.000364473	0.0256212	0.98865	0.702776	0.0609957	1.0254e-30	-0.000518619	0.0364572	0.98865	0.778071	18	0.999135
ENSG00000059691	4	PET112	152591656	rs59350867	4	152695935	A	G	0.378728	0.0100714	0.0255116	0.693008	-0.287387	0.0355586	6.36786e-16	-0.0350447	0.0888767	0.693354	0.78893	16	0.992364
ENSG00000164144	4	ARFIP1	153701089	rs4490442	4	153800857	T	C	0.61829	-0.0301362	0.0254786	0.236887	0.531893	0.0433397	1.27025e-34	-0.0566584	0.0481237	0.239056	0.735587	20	0.95777
ENSG00000256043	4	CTSO	156845270	rs2292538	4	156874833	A	G	0.345924	0.0281798	0.0259503	0.277518	-0.28505	0.0357914	1.6628e-15	-0.0988591	0.0918801	0.281946	0.526901	14	0.95777
ENSG00000248429	4	RP11-597D13.9	159091904	rs12648410	4	159094786	C	T	0.851889	-0.0135399	0.0337655	0.688422	0.820532	0.0567928	2.58733e-47	-0.0165014	0.0411666	0.688535	0.852375	20	0.992364
ENSG00000164124	4	TMEM144	159122756	rs12648410	4	159094786	C	T	0.851889	-0.0135399	0.0337655	0.688422	0.638284	0.049369	3.0947e-38	-0.021213	0.0529259	0.688563	0.856504	20	0.992364
ENSG00000251429	4	RP11-597D13.7	159191530	rs12648410	4	159094786	C	T	0.851889	-0.0135399	0.0337655	0.688422	0.763835	0.0729629	1.20135e-25	-0.0177262	0.0442376	0.688638	0.825775	16	0.992364
ENSG00000171503	4	ETFDH	159593277	rs11559290	4	159601676	T	C	0.863817	-0.014962	0.0456658	0.743183	0.680463	0.065529	2.9275e-25	-0.021988	0.0671433	0.743306	0.772633	17	0.993161
ENSG00000271817	4	U3	159621843	rs6839534	4	159637995	A	C	0.289264	0.0106801	0.0279385	0.70226	0.60915	0.0658862	2.34158e-20	0.0175328	0.0459039	0.702502	0.99295	10	0.992364
ENSG00000171497	4	PPID	159630286	rs7679753	4	159620035	C	A	0.359841	0.00892025	0.0265698	0.737076	-0.231314	0.0355614	7.78855e-11	-0.0385634	0.115018	0.737412	0.987391	5	0.993161
ENSG00000145416	4	2025-03-01	164445450	rs958855	4	164451641	G	A	0.580517	0.0237944	0.025353	0.347975	-0.516799	0.0397669	1.29425e-38	-0.0460419	0.0491855	0.349229	0.956603	20	0.964892
ENSG00000273449	4	RP11-218F10.3	164450923	rs1992441	4	164451948	T	C	0.576541	0.0204176	0.0253473	0.420524	-0.597752	0.0446614	7.49049e-41	-0.0341573	0.0424811	0.421363	0.987174	20	0.969599
ENSG00000183439	4	TRIM61	165875598	rs146277835	4	165891494	C	A	0.0417495	0.0573003	0.0427581	0.180212	1.46181	0.254836	9.67742e-09	0.0391982	0.0300377	0.191904	0.544105	3	0.95777
ENSG00000145439	4	CBR4	169784921	rs17543599	4	169934151	T	G	0.2167	-0.0117753	0.0350422	0.736846	0.288747	0.0452552	1.76603e-10	-0.0407807	0.121528	0.737197	0.181465	12	0.993161
ENSG00000137601	4	NEK1	170314426	rs11937417	4	170549935	G	A	0.372763	0.00123748	0.0280564	0.964819	0.243746	0.0351736	4.21456e-12	0.00507692	0.115107	0.96482	0.645768	16	0.999135
ENSG00000109576	4	AADAT	170981373	rs76393969	4	171032231	G	A	0.0735586	0.000295257	0.0520067	0.99547	-0.788593	0.0765041	6.49343e-25	-0.00037441	0.0659487	0.99547	0.666879	20	0.999135
ENSG00000174473	4	GALNTL6	172733405	rs566836	4	172748702	G	A	0.338966	0.0424924	0.0281664	0.131396	0.398383	0.0642393	5.59101e-10	0.106662	0.0727637	0.142684	NA	NA	0.956252
ENSG00000245213	4	RP11-10K16.1	174053079	rs13151627	4	174107537	C	T	0.195825	0.019606	0.0314744	0.533337	0.315701	0.0502193	3.24819e-10	0.0621031	0.100185	0.535335	0.594112	10	0.975978
ENSG00000164106	4	SCRG1	174305852	rs13116998	4	174386156	A	G	0.709742	0.0430913	0.0268835	0.10896	-0.243721	0.0410384	2.87028e-09	-0.176806	0.114251	0.121739	0.811513	13	0.956252
ENSG00000237125	4	HAND2-AS1	174448421	rs3775588	4	174458022	A	T	0.359841	-0.017958	0.0247531	0.468153	-0.320725	0.0408981	4.43248e-15	0.0559919	0.0775081	0.470048	0.874749	12	0.975978
ENSG00000261672	4	RP11-475B2.1	174514823	rs12646107	4	174515682	C	A	0.135189	-0.0079881	0.0355072	0.822002	-0.882008	0.0729769	1.25055e-33	0.00905672	0.0402642	0.822032	0.480117	18	0.99732
ENSG00000248174	4	RP11-148L24.1	175015811	rs60611867	4	175041460	T	G	0.249503	-0.00425911	0.0270009	0.874662	0.759344	0.0494916	3.95168e-53	-0.00560893	0.0355601	0.874669	0.271118	20	0.999135
ENSG00000164118	4	CEP44	175204828	rs35622584	4	175147698	T	A	0.491054	0.0177218	0.0246738	0.472607	-0.33014	0.0344138	8.53577e-22	-0.0536797	0.0749466	0.473844	0.795316	19	0.975978
ENSG00000164120	4	HPGD	175411328	rs72702292	4	175296712	T	C	0.272366	0.0136884	0.0278493	0.623062	-0.213415	0.0385873	3.18954e-08	-0.0641398	0.131008	0.624426	0.111619	3	0.991228
ENSG00000250596	4	RP11-440I14.2	175444852	rs13105850	4	175445677	A	G	0.519881	-0.00355012	0.0246442	0.885457	0.630539	0.0538691	1.20122e-31	-0.00563029	0.0390873	0.885466	0.0599941	20	0.999135
ENSG00000251584	4	RP11-440I14.3	175457791	rs3756273	4	175445237	G	A	0.533797	-0.0123373	0.0246261	0.616383	0.509316	0.0565445	2.11111e-19	-0.0242233	0.048426	0.616926	0.117135	9	0.991228
ENSG00000150625	4	GPM6A	176554085	rs17062340	4	176900155	A	G	0.0119284	-0.200427	0.140954	0.155048	-0.775027	0.115896	2.27387e-11	0.258606	0.185936	0.164275	NA	NA	0.956252
ENSG00000129128	4	SPCS3	177241115	rs12331837	4	177228885	A	G	0.360835	0.0411023	0.027484	0.134785	-0.2672	0.0438741	1.12807e-09	-0.153826	0.105915	0.146404	0.298585	5	0.956252
ENSG00000038002	4	AGA	178351924	rs13149149	4	178360550	T	C	0.341948	-0.011741	0.025361	0.643397	-0.797493	0.0559101	3.67639e-46	0.0147224	0.0318177	0.643571	0.477429	12	0.992364
ENSG00000250131	4	RP11-130F10.1	178366133	rs114626289	4	178424045	G	A	0.0596421	-0.024399	0.0576692	0.672233	0.993546	0.143826	4.91629e-12	-0.0245575	0.0581526	0.67281	0.0858654	3	0.992364
ENSG00000129187	4	DCTD	183811213	rs11935936	4	183891589	G	A	0.255467	-0.0404277	0.0269526	0.133627	0.354908	0.0475456	8.35673e-14	-0.11391	0.0774605	0.14141	0.990524	20	0.956252
ENSG00000168556	4	ING2	184426147	rs4862213	4	184428744	G	A	0.252485	0.027282	0.03213	0.395818	0.305599	0.0481097	2.12349e-10	0.0892739	0.106073	0.399997	0.782674	6	0.967097
ENSG00000173320	4	STOX2	184774584	rs36115739	4	184826381	T	A	0.625249	-0.0556223	0.0259625	0.0321603	-0.206033	0.0330104	4.33536e-10	0.269968	0.133228	0.0427283	0.285132	6	0.917436
ENSG00000271538	4	RP11-326I11.4	185427614	rs1991229	4	185458709	T	C	0.737575	0.0399701	0.0261605	0.126542	-0.893768	0.0755356	2.65397e-32	-0.0447209	0.0295129	0.129697	0.322287	19	0.956252
ENSG00000151725	4	MLF1IP	185615772	rs7680323	4	185652871	T	A	0.690855	-0.0326059	0.0268271	0.224211	0.434704	0.0503774	6.19228e-18	-0.0750071	0.0623227	0.228772	0.993327	20	0.95777
ENSG00000109775	4	UFSP2	186320694	rs11132303	4	186347073	C	G	0.714712	-0.0541915	0.0291623	0.0631306	0.582238	0.038774	5.75e-51	-0.0930745	0.0504686	0.0651533	0.406099	20	0.956252
ENSG00000168491	4	CCDC110	186366336	rs66481949	4	186391898	T	C	0.201789	0.0296402	0.0294647	0.314437	0.567985	0.0650324	2.46086e-18	0.0521848	0.0522188	0.317626	0.488639	11	0.958403
ENSG00000109794	4	FAM149A	187025573	rs4241814	4	187093018	T	G	0.599404	0.00750217	0.0245788	0.760191	0.575117	0.043546	7.98142e-40	0.0130446	0.0427485	0.760254	0.653236	20	0.993161
ENSG00000145476	4	CYP4V2	187112674	rs2292426	4	187120753	G	A	0.673956	-0.0180707	0.0264867	0.495077	-0.520756	0.0653603	1.6196e-15	0.0347009	0.0510481	0.496651	0.993266	6	0.975978
ENSG00000164344	4	KLKB1	187130133	rs56413992	4	187134194	T	C	0.17992	0.00678247	0.0363231	0.851875	0.721691	0.0679544	2.3997e-26	0.00939802	0.0503383	0.851898	0.959047	20	0.999135
ENSG00000083857	4	FAT1	187508937	rs327086	4	187645116	C	A	0.317097	-0.0308642	0.027867	0.268055	0.18686	0.03303	1.53793e-08	-0.165173	0.151964	0.277072	0.152951	4	0.95777
ENSG00000250971	4	RP11-696F12.1	187981253	rs4862748	4	187877388	G	A	0.596421	0.027463	0.0246192	0.264631	0.427851	0.0610663	2.44634e-12	0.0641882	0.0582663	0.27062	0.428385	11	0.95777
ENSG00000250658	4	RP11-138B4.1	188225237	rs10013198	4	188374033	A	C	0.648111	-0.0127475	0.0262588	0.627353	0.546143	0.0763758	8.63152e-13	-0.023341	0.0481911	0.628144	0.32603	15	0.991228
ENSG00000245685	4	AF146191.4	190701490	rs13148101	4	190874755	T	C	0.32505	0.00159174	0.0265943	0.952273	0.638837	0.0744573	9.49478e-18	0.00249162	0.0416303	0.952274	0.566288	20	0.999135
ENSG00000164366	5	CCDC127	196986	rs908114	5	371958	T	C	0.666004	-0.0275273	0.0262307	0.293979	0.19466	0.0307921	2.58618e-10	-0.141412	0.136595	0.300546	0.798759	20	0.95777
ENSG00000248925	5	CTD-2083E4.6	269973	rs2672747	5	335889	T	A	0.677932	-0.0300103	0.0264094	0.25581	0.514308	0.0758835	1.22187e-11	-0.0583508	0.0520661	0.262413	0.912442	20	0.95777
ENSG00000249915	5	PDCD6	271736	rs4957014	5	288014	G	T	0.737575	-0.0113154	0.0282483	0.688738	-0.332973	0.0485044	6.65831e-12	0.0339829	0.0849809	0.689238	0.189948	13	0.992364
ENSG00000221990	5	C5orf55	441645	rs13174780	5	494001	A	G	0.765408	-0.01105	0.0305483	0.717561	0.341811	0.0513051	2.69548e-11	-0.0323278	0.0895035	0.717957	0.106977	20	0.992364
ENSG00000180104	5	EXOC3	443273	rs12187440	5	446923	A	G	0.40159	-0.0463421	0.0251196	0.0650579	-0.528216	0.0434665	5.58127e-34	0.0877332	0.0481004	0.0681582	0.0954748	20	0.956252
ENSG00000225138	5	CTD-2228K2.7	473351	rs2434696	5	466458	C	T	0.636183	0.00343929	0.0270834	0.898949	0.929113	0.0623393	3.09796e-50	0.00370169	0.0291508	0.898953	0.0358448	20	0.999135
ENSG00000066230	5	SLC9A3	473425	rs2434696	5	466458	C	T	0.636183	0.00343929	0.0270834	0.898949	0.750313	0.0683177	4.62899e-28	0.00458381	0.0360985	0.898956	0.0476517	20	0.999135
ENSG00000112877	5	CEP72	612387	rs12518227	5	652034	T	C	0.418489	0.0355556	0.0253302	0.160413	-0.446186	0.0597216	7.9529e-14	-0.0796878	0.0577638	0.167726	0.549172	20	0.956252
ENSG00000271781	5	CTD-2589H19.6	675941	rs35914637	5	677348	C	T	0.243539	-0.0111161	0.0331588	0.737446	-0.510568	0.0928506	3.82351e-08	0.021772	0.0650655	0.737914	0.495764	20	0.993161
ENSG00000206077	5	ZDHHC11B	710475	rs112677584	5	711333	C	G	0.084493	0.0276054	0.0515253	0.592122	0.818129	0.109967	1.00878e-13	0.0337421	0.0631425	0.593079	NA	NA	0.989615
ENSG00000215246	5	RP11-43F13.3	987295	rs6881081	5	997456	T	C	0.921471	-0.0418818	0.0427542	0.327286	0.514347	0.0836289	7.73126e-10	-0.0814271	0.084171	0.333344	0.983582	5	0.964892
ENSG00000113504	5	SLC12A7	1050499	rs4073269	5	1087868	C	T	0.501988	0.00423005	0.0251815	0.866597	-0.263578	0.0350767	5.7203e-14	-0.0160486	0.0955611	0.86663	0.910834	20	0.999135
ENSG00000249201	5	CTD-3080P12.3	1173256	rs34200966	5	1181998	G	T	0.435388	0.0214585	0.0248036	0.386964	-0.734261	0.0670957	7.13997e-28	-0.0292246	0.0338858	0.388442	0.95624	19	0.964892
ENSG00000251532	5	CTD-2245E15.3	1544222	rs59067846	5	1578349	A	G	0.234592	0.0331481	0.0344402	0.335806	-0.549494	0.0755814	3.58885e-13	-0.0603248	0.0632231	0.340004	0.804385	18	0.964892
ENSG00000185986	5	SDHAP3	1568637	rs73732119	5	1602120	T	C	0.130219	0.0169368	0.0379802	0.655641	-0.770824	0.075853	2.92784e-24	-0.0219723	0.0493196	0.655952	0.849235	20	0.992364
ENSG00000271119	5	CTD-2012J19.3	1594741	rs28556838	5	1622752	A	G	0.228628	-0.0474261	0.0284472	0.0954817	0.604306	0.0895836	1.52268e-11	-0.0784803	0.0484905	0.105562	0.949851	11	0.956252
ENSG00000188002	5	RP11-43F13.1	1599035	rs11955318	5	1600771	G	A	0.367793	-0.0282969	0.0253846	0.264968	-0.966966	0.0635967	3.29331e-52	0.0292636	0.0263223	0.266249	0.787473	20	0.95777
ENSG00000232615	5	CTD-2012J19.1	1614951	rs10064943	5	1618843	A	C	0.236581	-0.0384356	0.0283252	0.1748	1.02922	0.0840023	1.63327e-34	-0.0373444	0.0276893	0.177435	0.856357	20	0.956252
ENSG00000261037	5	CTC-471C19.1	6019142	rs4701724	5	6365689	C	T	0.489066	0.0250993	0.0246202	0.307985	-0.591432	0.0699485	2.78502e-17	-0.0424382	0.0419296	0.311476	0.744488	17	0.95777
ENSG00000250490	5	CTD-2324F15.2	6310554	rs4701724	5	6365689	C	T	0.489066	0.0250993	0.0246202	0.307985	-0.577702	0.0547165	4.66033e-26	-0.0434468	0.0428157	0.31023	0.840212	20	0.95777
ENSG00000037474	5	NSUN2	6599352	rs10475340	5	6626561	C	T	0.670974	0.0161815	0.0248058	0.514189	-0.428602	0.0336939	4.55061e-37	-0.0377541	0.0579521	0.514742	0.312525	20	0.975978
ENSG00000124275	5	MTRR	7851299	rs7721678	5	7855749	C	T	0.33002	0.0160917	0.0276202	0.560159	0.246021	0.0425151	7.17911e-09	0.0654078	0.112835	0.562133	0.953572	3	0.976073
ENSG00000250786	5	SNHG18	9546312	rs59758866	5	9546372	G	C	0.300199	0.0191706	0.0298653	0.520936	-0.575539	0.0513466	3.68781e-29	-0.033309	0.051976	0.521619	0.65621	20	0.975978
ENSG00000271980	5	CTD-2256P15.4	10264709	rs6895670	5	10280912	T	G	0.717694	-0.00364868	0.0263357	0.88981	0.688391	0.0615823	5.20225e-29	-0.0053003	0.0382598	0.889818	0.996274	20	0.999135
ENSG00000112977	5	DAP	10679342	rs11133622	5	10676032	T	C	0.279324	-0.0121632	0.0303206	0.688307	-0.292486	0.0474331	6.99137e-10	0.0415856	0.103884	0.688931	0.0923619	20	0.992364
ENSG00000039139	5	DNAH5	13690440	rs9312859	5	14026759	G	A	0.351889	0.00908075	0.0262146	0.729041	-0.275316	0.0485114	1.38459e-08	-0.032983	0.0953936	0.729525	0.44918	9	0.993161
ENSG00000145555	5	MYO10	16665395	rs253482	5	16897446	C	T	0.337972	0.0176412	0.0250559	0.481388	0.311583	0.0554678	1.93891e-08	0.056618	0.081044	0.484797	0.744177	6	0.975978
ENSG00000183666	5	GUSBP1	21341942	rs191085321	5	21408413	T	C	0.0188867	0.0964201	0.113739	0.396587	1.78641	0.207806	8.21709e-18	0.0539742	0.0639779	0.398871	0.720274	8	0.967097
ENSG00000233974	5	RP11-823P9.3	21481436	rs367823715	5	21490726	A	G	0.117296	-0.0228702	0.053069	0.666503	1.51441	0.124834	7.19842e-34	-0.0151017	0.0350648	0.666701	0.758845	11	0.992364
ENSG00000272130	5	RP11-360I2.1	21569864	rs71604260	5	21466662	T	A	0.138171	0.00268082	0.0426866	0.949924	1.06548	0.107434	3.49241e-23	0.00251607	0.0400641	0.949925	0.517487	20	0.999135
ENSG00000248874	5	C5orf17	23951457	rs147349735	5	23946943	A	C	0.0159046	-0.174901	0.10355	0.0912095	2.09262	0.253432	1.49242e-16	-0.0835799	0.0505081	0.0979686	0.0670026	19	0.956252
ENSG00000113360	5	DROSHA	31400604	rs61748191	5	31526371	C	T	0.0357853	-0.00856187	0.0593248	0.885246	0.813737	0.131455	6.00789e-10	-0.0105217	0.072924	0.885277	0.423121	8	0.999135
ENSG00000249572	5	CTD-2203K17.1	33424131	rs78347783	5	33454328	A	G	0.252485	0.0267864	0.029454	0.363122	-0.810001	0.0695341	2.32242e-31	-0.0330696	0.0364736	0.36458	0.727817	20	0.964892
ENSG00000242110	5	AMACR	33986283	rs10941112	5	34004707	T	C	0.503976	-0.0016111	0.0246964	0.947986	0.465191	0.0388063	4.1319e-33	-0.00346331	0.0530895	0.947987	0.854629	20	0.999135
ENSG00000168724	5	DNAJC21	34929698	rs35176895	5	34930387	C	T	0.452286	0.0236841	0.0248384	0.340324	-0.21008	0.0278544	4.62541e-14	-0.112738	0.119174	0.34415	0.638359	16	0.964892
ENSG00000164187	5	LMBRD2	36098514	rs3913488	5	36093957	T	C	0.421471	0.0189928	0.0245335	0.438838	0.169702	0.0287961	3.78739e-09	0.111919	0.14581	0.442747	0.199656	6	0.970264
ENSG00000250155	5	CTD-2353F22.1	36666316	rs1025288	5	36702864	A	C	0.352883	-0.0243321	0.026628	0.360834	0.598847	0.0691858	4.90171e-18	-0.0406316	0.0447125	0.363493	0.517083	20	0.964892
ENSG00000112936	5	C7	40909354	rs920909	5	41275944	C	A	0.134195	0.00676452	0.0341374	0.842923	0.383999	0.0658562	5.5139e-09	0.017616	0.088951	0.843013	0.274542	8	0.999135
ENSG00000177721	5	ANXA2R	43039335	rs36122053	5	42954404	A	C	0.129225	-0.03131	0.0570789	0.583322	0.346064	0.0632441	4.45302e-08	-0.0904746	0.165764	0.585201	0.818161	13	0.984583
ENSG00000248092	5	NNT-AS1	43571696	rs74670832	5	43548387	C	A	0.0516899	0.0393468	0.063539	0.535749	0.483781	0.0737631	5.43231e-11	0.0813318	0.131922	0.537556	0.718645	13	0.975978
ENSG00000151883	5	PARP8	49961733	rs1375128	5	50014674	G	A	0.627237	-0.00969747	0.0261647	0.710911	-0.535523	0.0518985	5.80246e-25	0.0181084	0.0488897	0.71109	0.99855	20	0.992364
ENSG00000213949	5	ITGA1	52083730	rs13163497	5	52179008	A	G	0.131213	0.00247159	0.0324544	0.939295	0.352106	0.0549962	1.52984e-10	0.00701945	0.0921788	0.939299	0.718374	3	0.999135
ENSG00000247796	5	CTD-2366F13.1	52405672	rs62359378	5	52414791	A	G	0.324056	0.0453238	0.0262058	0.0837124	0.426776	0.052518	4.42666e-16	0.1062	0.0627794	0.0907139	0.987195	11	0.956252
ENSG00000169271	5	HSPB3	53751445	rs4865832	5	53751264	G	A	0.626243	0.027167	0.025222	0.28143	-0.458365	0.0473645	3.7621e-22	-0.0592694	0.0553658	0.284392	0.635749	11	0.95777
ENSG00000152669	5	CCNO	54526980	rs76380335	5	54680088	G	A	0.0208748	0.0146838	0.057366	0.797976	1.03699	0.173753	2.39913e-09	0.01416	0.0553706	0.798158	0.93654	5	0.995893
ENSG00000155542	5	SETD9	56205087	rs77112307	5	56247528	T	G	0.162028	0.0215234	0.0325921	0.509005	-1.20532	0.0680901	4.05897e-70	-0.017857	0.027059	0.5093	0.574585	20	0.975978
ENSG00000186479	5	RGS7BP	63802084	rs4409044	5	64082786	A	G	0.535785	0.00353163	0.0253227	0.889082	-0.328334	0.0588424	2.40671e-08	-0.0107562	0.0771489	0.889117	NA	NA	0.999135
ENSG00000113593	5	PPWD1	64859063	rs154847	5	64905780	C	G	0.620278	-0.007124	0.0255653	0.780507	-0.467435	0.0489459	1.29653e-21	0.0152406	0.054716	0.780598	0.973886	20	0.995426
ENSG00000069020	5	MAST4	65892176	rs40087	5	66295155	A	G	0.553678	-0.0151601	0.0248969	0.54258	0.334384	0.0455911	2.22701e-13	-0.0453374	0.0747122	0.543965	0.733822	13	0.975978
ENSG00000229666	5	MAST4-AS1	66297211	rs2662227	5	66322052	T	C	0.430417	0.00769278	0.0252205	0.760351	-0.661798	0.0626685	4.55207e-26	-0.0116241	0.038125	0.760447	0.914797	20	0.993161
ENSG00000183323	5	CCDC125	68576002	rs10940214	5	68598060	C	T	0.513917	-0.0212531	0.0248467	0.392346	0.28555	0.0385133	1.22247e-13	-0.0744286	0.0875906	0.395473	0.810531	20	0.964892
ENSG00000152942	5	RAD17	68665120	rs17230033	5	68686225	A	G	0.0198807	-0.022602	0.0655117	0.730089	1.04474	0.103535	6.07296e-24	-0.0216341	0.0627429	0.73024	0.951952	8	0.993161
ENSG00000197822	5	OCLN	68788119	rs256925	5	68851541	A	G	0.028827	0.0352352	0.0608115	0.562308	1.17253	0.136739	9.91261e-18	0.0300506	0.0519818	0.563198	NA	NA	0.976444
ENSG00000253203	5	GUSBP3	68790040	rs111743460	5	68929183	G	C	0.568588	0.0062775	0.0264977	0.812729	-0.66173	0.0639942	4.62284e-25	-0.0094865	0.0400536	0.812777	0.678961	17	0.996276
ENSG00000250138	5	RP11-848G14.5	68927790	rs212211	5	69375219	G	A	0.732604	-0.0205294	0.0320514	0.521837	-0.544203	0.0732723	1.10979e-13	0.0377238	0.0591146	0.523378	0.831873	3	0.975978
ENSG00000205572	5	SERF1B	69321074	rs212211	5	69375219	G	A	0.732604	-0.0205294	0.0320514	0.521837	0.527728	0.0842805	3.8113e-10	-0.0389015	0.0610516	0.524001	NA	NA	0.975978
ENSG00000205571	5	SMN2	69345350	rs114279501	5	68792928	G	A	0.0178926	0.0598256	0.0706	0.396778	-1.5334	0.265624	7.79562e-09	-0.039015	0.0465349	0.401804	0.0605004	4	0.967097
ENSG00000179978	5	RP11-1319K7.1	69390202	rs111743460	5	68929183	G	C	0.568588	0.0062775	0.0264977	0.812729	0.476933	0.0685018	3.34671e-12	0.0131622	0.0555907	0.812835	0.458072	3	0.996276
ENSG00000226259	5	GTF2H2B	69711179	rs10057058	5	70664663	T	A	0.636183	-0.0216517	0.0263711	0.411624	-0.944559	0.081723	6.72082e-31	0.0229225	0.0279893	0.412801	0.994318	10	0.969599
ENSG00000172058	5	SERF1A	70196492	rs71576934	5	69343570	T	G	0.688867	-0.0154444	0.032559	0.63525	-1.0434	0.0906692	1.20565e-30	0.014802	0.0312312	0.635536	0.719975	8	0.991315
ENSG00000145736	5	GTF2H2	70330784	rs12055271	5	70676547	C	G	0.624254	-0.0193688	0.0264097	0.463315	-0.864206	0.0781102	1.87689e-28	0.0224122	0.0306266	0.464296	0.888337	4	0.975462
ENSG00000230847	5	RP11-195E2.1	70370052	rs13168712	5	70679626	A	G	0.614314	-0.0188817	0.0264146	0.474719	-0.896368	0.0706614	7.12461e-37	0.0210647	0.0295152	0.47542	0.655759	4	0.975978
ENSG00000251634	5	RP11-1280N14.3	70398725	rs144905389	5	70675915	A	G	0.0437376	-0.0467862	0.0735842	0.524894	-1.06993	0.164933	8.75278e-11	0.0437283	0.0691043	0.526873	NA	NA	0.975978
ENSG00000215630	5	GUSBP9	70435716	rs10058698	5	70670771	C	A	0.636183	-0.0239707	0.0261776	0.359826	0.768164	0.0765023	1.0059e-23	-0.0312052	0.0342196	0.361816	0.85897	3	0.964892
ENSG00000235558	5	RP11-1198D22.1	70516183	rs10058698	5	70670771	C	A	0.636183	-0.0239707	0.0261776	0.359826	0.67069	0.0790947	2.26004e-17	-0.0357404	0.0392578	0.362611	0.922294	3	0.964892
ENSG00000131844	5	MCCC2	70883115	rs10942705	5	70886381	C	G	0.828032	-0.0077546	0.0317425	0.807	0.294994	0.039834	1.30573e-13	-0.0262873	0.107662	0.807104	0.358431	9	0.996276
ENSG00000164326	5	CARTPT	71014990	rs34009167	5	71047147	G	A	0.171968	0.00403935	0.036134	0.910991	-0.424602	0.0602866	1.88066e-12	-0.00951326	0.0851116	0.911003	0.534462	8	0.999135
ENSG00000131711	5	MAP1B	71403061	rs72761109	5	71506529	T	C	0.311133	0.00867532	0.0274644	0.752097	0.344808	0.0468616	1.8667e-13	0.0251599	0.0797246	0.752318	0.268232	8	0.993161
ENSG00000145741	5	BTF3	72794233	rs75189092	5	72746668	A	G	0.0516899	-0.0239032	0.0506236	0.636803	-0.47629	0.0758033	3.31592e-10	0.0501862	0.106587	0.63775	0.0688184	10	0.991481
ENSG00000164338	5	UTP15	72861268	rs1220629	5	72870730	G	A	0.269384	-0.000910614	0.0267213	0.972815	-0.168432	0.0279491	1.67668e-09	0.00540642	0.15865	0.972815	0.347167	11	0.999135
ENSG00000214944	5	ARHGEF28	72921983	rs17633441	5	72928247	G	A	0.436382	-0.00232032	0.024665	0.925051	0.270774	0.0417731	9.05028e-11	-0.00856921	0.0911003	0.925059	0.507404	11	0.999135
ENSG00000164346	5	NSA2	74062817	rs16872349	5	74152437	C	T	0.134195	-0.0370042	0.0381952	0.332636	1.09826	0.0591297	5.24185e-77	-0.0336935	0.0348252	0.333293	0.884246	20	0.964892
ENSG00000152359	5	POC5	74969949	rs72633990	5	75018198	A	G	0.190855	-0.0262416	0.0298089	0.378682	0.355776	0.059617	2.40626e-09	-0.0737588	0.0846923	0.383807	0.178705	3	0.964892
ENSG00000181104	5	F2R	76011868	rs250730	5	76036638	C	T	0.399602	0.0284412	0.0254782	0.264295	-0.424567	0.0540294	3.90105e-15	-0.0669887	0.0606123	0.269073	0.287773	17	0.95777
ENSG00000145708	5	CRHBP	76248538	rs1700657	5	76211261	T	C	0.667992	-0.000473689	0.025845	0.985377	-0.401896	0.0697678	8.38756e-09	0.00117864	0.064308	0.985377	0.53749	9	0.999135
ENSG00000113231	5	PDE8B	76506274	rs76455369	5	76669657	A	C	0.26839	0.0271444	0.0280183	0.33264	0.561522	0.0496376	1.13883e-29	0.0483408	0.0500797	0.334406	0.947948	20	0.964892
ENSG00000164253	5	WDR41	76721795	rs13176191	5	76878139	C	T	0.331014	-0.0144937	0.0263298	0.582	-0.409941	0.054851	7.79613e-14	0.0353556	0.0644022	0.583019	0.246653	17	0.984488
ENSG00000132837	5	DMGDH	78293438	rs1085391	5	78334938	G	A	0.602386	-0.0621886	0.0253195	0.014043	0.380808	0.0466367	3.20311e-16	-0.163307	0.0694317	0.0186702	0.0327373	20	0.845557
ENSG00000132840	5	BHMT2	78365540	rs673752	5	78367092	C	T	0.785288	-0.0331143	0.0305148	0.277838	0.644923	0.0660493	1.60262e-22	-0.0513461	0.0476067	0.280789	0.255037	20	0.95777
ENSG00000145692	5	BHMT	78407602	rs478667	5	78424154	A	G	0.667992	-0.0155587	0.0258495	0.547243	0.700512	0.0660077	2.60451e-26	-0.0222105	0.0369602	0.547887	0.342899	20	0.975978
ENSG00000251050	5	RP11-168A11.4	79315432	rs2438632	5	79392193	T	G	0.410537	-0.0154377	0.0262257	0.556096	-0.255064	0.0465676	4.31895e-08	0.0605248	0.103412	0.558361	0.152834	19	0.975978
ENSG00000228716	5	DHFR	79922047	rs1650696	5	79951280	A	T	0.252485	-0.0238666	0.0299419	0.425396	-0.834475	0.0566609	4.29165e-49	0.0286007	0.0359336	0.426071	0.431337	20	0.969599
ENSG00000113318	5	MSH3	79950467	rs863216	5	79947431	G	A	0.250497	-0.0067776	0.0277991	0.807381	0.561554	0.0530502	3.48555e-26	-0.0120694	0.049517	0.807431	0.888864	20	0.996276
ENSG00000113319	5	RASGRF2	80256491	rs888820	5	80256973	G	T	0.237575	-0.0366724	0.0314545	0.243661	-0.300685	0.0550219	4.63355e-08	0.121963	0.106964	0.254192	NA	NA	0.95777
ENSG00000247572	5	CKMT2-AS1	80499903	rs16878597	5	80610388	T	C	0.112326	-0.0235239	0.0561818	0.675428	-1.148	0.0822442	2.79526e-44	0.0204912	0.0489609	0.675565	0.623595	20	0.992364
ENSG00000248794	5	CTD-2248H3.1	80538149	rs10041063	5	80545341	G	A	0.192843	0.0304077	0.0301431	0.31308	1.00484	0.0864832	3.30355e-31	0.0302612	0.0301108	0.314898	0.77697	20	0.95777
ENSG00000145687	5	SSBP2	80708840	rs35003041	5	80690121	C	G	0.247515	0.052698	0.032798	0.10811	0.339435	0.0537871	2.7776e-10	0.155252	0.0997079	0.119454	0.644857	13	0.956252
ENSG00000152348	5	ATG10	81267844	rs324914	5	81389950	C	T	0.229622	0.0543863	0.0298987	0.0689081	0.925514	0.0800528	6.4729e-31	0.0587633	0.0327024	0.0723493	0.781518	20	0.956252
ENSG00000186468	5	RPS23	81569177	rs226196	5	81576965	A	C	0.702783	-0.0202909	0.0266398	0.446252	0.558339	0.0401927	7.12829e-44	-0.0363415	0.0477843	0.446936	0.132879	20	0.970264
ENSG00000205464	5	ATP6AP1L	81575281	rs226196	5	81576965	A	C	0.702783	-0.0202909	0.0266398	0.446252	-0.914776	0.0466333	1.12074e-85	0.0221813	0.0291436	0.446596	0.127428	20	0.970264
ENSG00000249664	5	CTD-2227C6.2	82308104	rs7722924	5	82356042	C	T	0.461233	-0.00188443	0.0245741	0.938875	0.669856	0.0614868	1.22697e-27	-0.00281319	0.0366866	0.938877	0.1203	20	0.999135
ENSG00000145715	5	RASA1	86563705	rs36129368	5	86845313	A	G	0.0337972	-0.0248567	0.0678816	0.714233	-0.547335	0.0907128	1.60236e-09	0.045414	0.12425	0.714735	0.496657	3	0.992364
ENSG00000247828	5	TMEM161B-AS1	87564712	rs34148755	5	87689947	T	G	0.244533	0.0536286	0.0282116	0.0573099	0.520095	0.0519112	1.25854e-23	0.103113	0.0552109	0.0618148	0.591635	14	0.956252
ENSG00000198677	5	TTC37	94799599	rs17084924	5	94938392	A	C	0.107356	-0.0320789	0.0466419	0.491598	0.376838	0.0547135	5.67911e-12	-0.0851265	0.124387	0.493744	0.902173	16	0.975978
ENSG00000153113	5	CAST	95860971	rs4267886	5	95997266	C	T	0.151093	0.0826193	0.0357153	0.0207076	0.582948	0.0443979	2.21398e-39	0.141727	0.0622103	0.0227154	0.267458	20	0.857802
ENSG00000164307	5	ERAP1	96096521	rs26490	5	96133920	T	C	0.78827	-0.0432702	0.0290781	0.136733	-0.493619	0.0548419	2.24138e-19	0.0876591	0.0597076	0.142066	0.616343	20	0.956252
ENSG00000248734	5	CTD-2260A17.1	96120481	rs469783	5	96121524	T	C	0.557654	-0.0158894	0.0247913	0.521569	0.570883	0.0582304	1.08354e-22	-0.027833	0.0435189	0.522458	0.254109	20	0.975978
ENSG00000272109	5	CTD-2260A17.3	96140056	rs26497	5	96138767	C	T	0.790258	-0.0393641	0.029107	0.17625	-0.463601	0.0787422	3.91899e-09	0.0849094	0.0644197	0.187481	0.708248	5	0.956905
ENSG00000164308	5	ERAP2	96211643	rs2927608	5	96252432	A	G	0.426441	-0.0215794	0.0246427	0.381199	1.03796	0.0477057	5.85435e-105	-0.0207902	0.0237607	0.381583	0.11148	20	0.964892
ENSG00000113441	5	LNPEP	96271098	rs7705093	5	96290647	T	C	0.417495	-0.0347868	0.0250022	0.16412	0.238817	0.0317737	5.63929e-14	-0.145663	0.106471	0.171279	0.56815	10	0.956252
ENSG00000175749	5	EIF3KP1	102368080	rs26431	5	102365794	C	G	0.717694	0.0642031	0.0262447	0.0144321	-0.739464	0.0772619	1.05998e-21	-0.0868238	0.0366325	0.0177819	0.425998	20	0.829682
ENSG00000145725	5	PPIP5K2	102455853	rs246916	5	102557515	C	T	0.269384	-0.0599493	0.0263984	0.0231499	-0.201177	0.0297886	1.44324e-11	0.297993	0.13844	0.0313573	0.29634	20	0.885369
ENSG00000112874	5	NUDT12	102884556	rs58006145	5	102886512	C	T	0.272366	0.0187334	0.0284588	0.51037	0.307227	0.045191	1.05784e-11	0.0609758	0.0930644	0.512339	0.588267	4	0.975978
ENSG00000151422	5	FER	108083523	rs6594336	5	108073085	C	T	0.549702	-0.00442046	0.0247153	0.858051	0.250202	0.0402349	5.01813e-10	-0.0176676	0.0988222	0.858109	0.710616	14	0.999135
ENSG00000249476	5	CTD-2587M2.1	108572821	rs414724	5	108670421	G	A	0.248509	0.00599389	0.0281355	0.831299	0.761231	0.0656216	4.10612e-31	0.00787394	0.0369668	0.831326	0.505975	20	0.997923
ENSG00000198961	5	PJA2	108670410	rs150547730	5	108942277	G	A	0.0208748	-0.0524347	0.0911722	0.565212	0.440639	0.0651782	1.37494e-11	-0.118997	0.207656	0.566613	0.930212	9	0.979246
ENSG00000186952	5	TMEM232	109624934	rs244929	5	110070759	C	T	0.765408	0.0143955	0.0288333	0.617591	-0.625126	0.0710067	1.32305e-18	-0.0230282	0.0461981	0.618156	0.887209	20	0.991228
ENSG00000145777	5	TSLP	110405760	rs3806932	5	110405675	G	A	0.462227	-0.027013	0.0246941	0.273996	-0.527073	0.0579568	9.52475e-20	0.051251	0.0471891	0.277445	0.688715	9	0.95777
ENSG00000129625	5	REEP5	112212084	rs153557	5	112257366	G	A	0.467197	-0.00565222	0.0246904	0.818928	0.276516	0.0352195	4.12043e-15	-0.0204408	0.089329	0.819004	0.693675	20	0.996654
ENSG00000172795	5	DCP2	112312399	rs4705750	5	112363535	C	A	0.513917	-0.0376194	0.0246182	0.126484	0.344307	0.0400949	8.90332e-18	-0.109261	0.072624	0.132458	0.138255	20	0.956252
ENSG00000171444	5	MCC	112357796	rs11749921	5	112380060	C	A	0.461233	0.0148519	0.0247014	0.547668	0.192713	0.0344608	2.24155e-08	0.0770674	0.128916	0.549965	0.177769	7	0.975978
ENSG00000047188	5	YTHDC2	112849380	rs2431548	5	112836034	T	G	0.496024	0.0136327	0.0246219	0.579797	0.20142	0.0278213	4.4942e-13	0.067683	0.122599	0.580901	0.939333	20	0.984488
ENSG00000164219	5	PGGT1B	114546527	rs28379874	5	114606553	T	C	0.27833	0.0146855	0.0278033	0.597367	-0.230369	0.0373115	6.64982e-10	-0.0637477	0.121131	0.5987	0.687522	15	0.991228
ENSG00000243414	5	TICAM2	114914339	rs2597	5	114914429	G	T	0.083499	-0.0370443	0.0612524	0.545324	0.324714	0.0505357	1.31488e-10	-0.114083	0.189469	0.547094	0.218392	11	0.975978
ENSG00000249249	5	AC010226.4	114937754	rs256998	5	114918997	T	C	0.550696	-0.0360039	0.0248298	0.147052	0.365246	0.0486175	5.7945e-14	-0.0985744	0.0692357	0.154519	0.945322	20	0.956252
ENSG00000129596	5	CDO1	115140430	rs34851	5	115162792	G	C	0.425447	0.00307819	0.0253175	0.903229	0.507608	0.0620408	2.79538e-16	0.00606411	0.0498816	0.903239	0.995207	15	0.999135
ENSG00000272265	5	CTD-2287O16.4	115413807	rs7702427	5	115505275	C	T	0.775348	0.0347363	0.0286638	0.225569	0.39744	0.0692538	9.52988e-09	0.0874001	0.0737115	0.235739	0.0289984	15	0.95777
ENSG00000249797	5	CTD-3179P9.1	117260703	rs4304103	5	117095928	A	T	0.577535	0.0138912	0.025243	0.582115	-0.46779	0.0647169	4.89261e-13	-0.0296954	0.0541184	0.583204	0.467143	20	0.984488
ENSG00000169570	5	DTWD2	118173017	rs55811049	5	118324298	C	A	0.144135	0.0347838	0.0338492	0.304133	-0.348676	0.058918	3.25907e-09	-0.0997597	0.0985319	0.311318	0.915182	3	0.95777
ENSG00000164185	5	ZNF474	121465208	rs72786992	5	121486071	A	T	0.028827	-0.117848	0.0946418	0.213057	2.1418	0.248601	6.96849e-18	-0.0550229	0.0446471	0.217802	0.534048	3	0.95777
ENSG00000064692	5	SNCAIP	121647049	rs115143795	5	121730606	G	A	0.055666	0.0637747	0.0498312	0.200611	0.569978	0.101254	1.81064e-08	0.11189	0.0896576	0.212043	0.393439	4	0.95777
ENSG00000260686	5	CTB-36H16.2	122168051	rs154496	5	122221731	G	A	0.67992	-0.0083686	0.028953	0.772551	-0.265643	0.0420228	2.59203e-10	0.0315032	0.109106	0.772781	0.578577	20	0.995426
ENSG00000263432	5	RN7SL689P	122358184	rs882143	5	122321622	T	C	0.688867	-0.0366257	0.0248245	0.14011	-0.472795	0.0517227	6.19053e-20	0.0774663	0.0531854	0.145245	0.144022	20	0.956252
ENSG00000249996	5	RP11-359P5.1	122371966	rs6895561	5	122390143	A	T	0.0994036	0.0358272	0.0366993	0.328947	-0.56938	0.103649	3.94346e-08	-0.0629232	0.0654647	0.336463	0.396214	10	0.964892
ENSG00000164904	5	ALDH7A1	125877533	rs34450389	5	125932722	A	G	0.0934394	0.0624848	0.0474404	0.187798	0.397838	0.050359	2.78809e-15	0.157061	0.120891	0.193879	0.551522	13	0.95777
ENSG00000164241	5	C5orf63	126378250	rs13154281	5	126409188	G	C	0.466203	0.0159923	0.0246784	0.516967	-0.449134	0.0457923	1.03933e-22	-0.035607	0.0550664	0.517879	0.949709	20	0.975978
ENSG00000245937	5	CTC-228N24.3	127276118	rs6860245	5	127367998	C	G	0.210736	-0.0587768	0.0338423	0.0824252	-0.381495	0.045697	6.92202e-17	0.15407	0.090609	0.0890598	0.377116	14	0.956252
ENSG00000138829	5	FBN2	127593601	rs1858079	5	127802836	C	T	0.372763	-0.00161434	0.0258377	0.950181	0.67889	0.064052	3.01025e-26	-0.00237791	0.0380594	0.950181	0.336361	20	0.999135
ENSG00000164398	5	ACSL6	131142683	rs173812	5	131319460	G	A	0.212724	0.00388461	0.0271931	0.886406	1.06081	0.0728996	5.70033e-48	0.00366193	0.0256355	0.886412	0.439723	20	0.999135
ENSG00000072682	5	P4HA2	131527531	rs12521097	5	131575338	A	G	0.4334	-0.00113879	0.026338	0.965512	0.321433	0.0510506	3.04724e-10	-0.00354285	0.0819412	0.965513	0.128391	10	0.999135
ENSG00000233006	5	AC034220.3	131646978	rs441969	5	131702120	A	G	0.593439	-0.0112315	0.0246082	0.648091	0.351803	0.0479755	2.25103e-13	-0.0319255	0.0700842	0.648727	0.999878	7	0.992364
ENSG00000197375	5	SLC22A5	131705444	rs6860806	5	131640536	G	A	0.528827	-0.00977728	0.0249027	0.6946	-0.266209	0.0476655	2.33786e-08	0.0367278	0.0937765	0.695315	0.997397	10	0.992364
ENSG00000197536	5	C5orf56	131746328	rs7701588	5	131819970	C	T	0.342942	0.0146539	0.026183	0.575704	-0.393856	0.0461336	1.37397e-17	-0.0372062	0.0666213	0.576521	0.283921	5	0.983881
ENSG00000131437	5	KIF3A	132028320	rs3798129	5	132063560	T	A	0.17992	-0.054302	0.0258621	0.0357577	-0.457244	0.0443795	6.82595e-25	0.118759	0.0577234	0.039649	0.187616	14	0.903128
ENSG00000164404	5	GDF9	132196873	rs55660117	5	132144576	C	T	0.249503	0.0157792	0.0296867	0.595058	-0.389812	0.0690518	1.64978e-08	-0.040479	0.0764933	0.596678	0.655534	6	0.991228
ENSG00000072364	5	AFF4	132211071	rs708460	5	132144898	A	G	0.88171	-0.0172234	0.0293001	0.556648	-0.184129	0.0336848	4.5971e-08	0.0935399	0.160046	0.558913	0.609801	4	0.975978
ENSG00000237190	5	CDKN2AIPNL	133737778	rs62381376	5	133746115	T	C	0.0357853	-0.0932725	0.061979	0.132349	1.0036	0.134618	8.97608e-14	-0.0929379	0.0630023	0.140172	0.916631	4	0.956252
ENSG00000164615	5	CAMLG	134074191	rs58218430	5	134070027	T	C	0.133201	0.0658284	0.0313431	0.0357067	0.393452	0.0458662	9.63254e-18	0.16731	0.0820147	0.0413504	0.764416	19	0.912615
ENSG00000113621	5	TXNDC15	134209493	rs17165405	5	134263701	G	A	0.148111	0.0313902	0.0306052	0.305056	0.451166	0.0607826	1.14833e-13	0.0695757	0.0684803	0.309631	0.114262	8	0.95777
ENSG00000270021	5	CTC-203F4.2	134734970	rs2652072	5	134739295	C	T	0.0497018	0.0857835	0.0595963	0.150034	-0.828224	0.0927401	4.23731e-19	-0.103575	0.0728854	0.155297	0.268801	17	0.956252
ENSG00000112981	5	NME5	137450866	rs144037381	5	137717902	T	C	0.0228628	0.100376	0.0809629	0.215057	-0.944301	0.151943	5.13834e-10	-0.106297	0.0874278	0.224053	0.281232	7	0.95777
ENSG00000132563	5	REEP2	137774706	rs982085	5	137775581	G	C	0.590457	0.0301839	0.0246779	0.221286	-0.212473	0.0306997	4.48454e-12	-0.14206	0.117946	0.228415	0.984515	15	0.95777
ENSG00000253404	5	AC034243.1	138080123	rs700618	5	138088118	T	C	0.729622	-0.00505475	0.0264159	0.848249	-0.952196	0.0720132	6.50459e-40	0.00530852	0.027745	0.848265	0.732502	20	0.999135
ENSG00000170469	5	SPATA24	138732252	rs6876106	5	138710030	A	G	0.328032	0.00197984	0.0270543	0.941663	0.307309	0.0547302	1.96582e-08	0.00644251	0.0880436	0.941668	0.466017	5	0.999135
ENSG00000170464	5	DNAJC18	138744279	rs3923060	5	138775301	T	C	0.705765	0.00749346	0.0282509	0.790819	-0.475774	0.0471013	5.46341e-24	-0.01575	0.0593993	0.79089	0.329249	20	0.995893
ENSG00000120306	5	CYSTM1	139554227	rs13173872	5	139686433	T	G	0.208748	0.0508736	0.0281528	0.0707538	-0.241082	0.0420389	9.7663e-09	-0.211022	0.122437	0.084796	0.221825	7	0.956252
ENSG00000113068	5	PFDN1	139624624	rs10079286	5	139599134	A	G	0.218688	0.0403075	0.027535	0.14323	-0.362461	0.0361181	1.0649e-23	-0.111205	0.0767707	0.147468	0.728583	16	0.956252
ENSG00000213523	5	SRA1	139916925	rs1862176	5	139730444	A	G	0.710736	0.00542068	0.025368	0.830795	0.29565	0.0430274	6.36596e-12	0.0183348	0.0858456	0.830876	0.953333	12	0.997923
ENSG00000113119	5	TMCO6	140019012	rs17208187	5	140023238	G	C	0.254473	-0.0177924	0.0273058	0.514662	0.277267	0.0416315	2.73769e-11	-0.0641706	0.0989522	0.516661	0.0591337	11	0.975978
ENSG00000120314	5	WDR55	140044261	rs2337514	5	140132732	C	T	0.457256	0.00599184	0.0246958	0.808295	0.212239	0.0337552	3.22408e-10	0.0282316	0.116445	0.808435	0.167205	10	0.996276
ENSG00000250120	5	PCDHA10	140235595	rs114075983	5	140289352	A	G	0.0765408	0.0485259	0.0461076	0.292594	-0.610381	0.104816	5.76792e-09	-0.079501	0.0767628	0.300356	0.447597	3	0.95777
ENSG00000120322	5	PCDHB8	140557371	rs2910326	5	140588373	T	C	0.32008	-0.00230492	0.0264195	0.930478	-0.443749	0.0585411	3.45204e-14	0.0051942	0.059541	0.930483	0.446691	8	0.999135
ENSG00000177839	5	PCDHB9	140566893	rs799834	5	140580931	G	C	0.410537	0.0321615	0.0255043	0.207301	-0.350629	0.0536225	6.19992e-11	-0.0917252	0.074079	0.215639	0.414728	11	0.95777
ENSG00000197479	5	PCDHB11	140579183	rs12654953	5	140570973	T	C	0.39165	0.0362713	0.0260423	0.163685	0.530991	0.0676119	4.04551e-15	0.0683087	0.04981	0.170255	0.58959	13	0.956252
ENSG00000120328	5	PCDHB12	140588269	rs2980409	5	140565046	C	T	0.654076	0.00130962	0.0253395	0.958781	0.460806	0.0549058	4.75255e-17	0.00284202	0.0549906	0.958782	0.767341	12	0.999135
ENSG00000146001	5	PCDHB18	140613938	rs10064981	5	140568379	G	A	0.176938	0.0233244	0.0360737	0.517907	-0.403396	0.0622805	9.35139e-11	-0.0578201	0.0898695	0.519979	0.176849	4	0.975978
ENSG00000113248	5	PCDHB15	140625147	rs17097180	5	140705925	G	T	0.0477137	0.00404519	0.0507759	0.936502	0.637698	0.0911185	2.58615e-12	0.00634343	0.0796289	0.936506	0.929799	8	0.999135
ENSG00000272070	5	AC005618.6	140705777	rs78011949	5	140705739	T	C	0.0168986	-0.27388	0.203232	0.17778	-1.26792	0.208552	1.20467e-09	0.216007	0.164178	0.188279	0.18677	6	0.956905
ENSG00000253305	5	PCDHGB6	140787770	rs62379171	5	140834523	A	G	0.0308151	0.125211	0.0817052	0.125407	-0.638544	0.108368	3.80717e-09	-0.196088	0.132212	0.138039	0.323561	7	0.956252
ENSG00000013561	5	RNF14	141337893	rs252140	5	141345192	T	C	0.831014	-0.0426633	0.0306835	0.164398	-0.438436	0.0471825	1.50919e-20	0.0973079	0.0707631	0.169094	0.841963	9	0.956252
ENSG00000133706	5	LARS	145492601	rs17428724	5	145562565	A	G	0.251491	0.0333351	0.0263037	0.205042	0.512977	0.0454218	1.41091e-29	0.0649836	0.0515984	0.207882	0.716111	15	0.95777
ENSG00000133710	5	SPINK5	147405246	rs7707841	5	147492108	T	C	0.575547	-0.0333195	0.0254173	0.189893	-0.506848	0.0583208	3.60247e-18	0.0657386	0.0507151	0.194894	0.806703	14	0.95777
ENSG00000169247	5	SH3TC2	148303202	rs250665	5	148454394	C	A	0.239563	0.0167708	0.0286577	0.558406	0.305912	0.0467673	6.1045e-11	0.0548223	0.0940537	0.559972	0.664383	20	0.975978
ENSG00000145882	5	PCYOX1L	148737570	rs353275	5	148765904	C	T	0.166004	-0.0442922	0.0333832	0.184581	-0.354738	0.0526089	1.55232e-11	0.124859	0.0959111	0.192978	0.00845947	15	0.95777
ENSG00000183111	5	ARHGEF37	148931510	rs56342926	5	148963173	T	C	0.244533	0.0129101	0.0288926	0.654997	-0.391018	0.0380152	8.16394e-25	-0.0330166	0.0739604	0.655301	0.486063	20	0.992364
ENSG00000113716	5	HMGXB3	149379884	rs2163777	5	149436686	G	T	0.138171	0.0207332	0.0394555	0.599249	-0.317862	0.0564218	1.7641e-08	-0.065227	0.124667	0.600827	0.636121	12	0.991228
ENSG00000183876	5	ARSI	149675906	rs13185389	5	149696884	C	G	0.241551	0.00231904	0.0272781	0.93225	-0.279869	0.0504066	2.82055e-08	-0.00828616	0.0974788	0.932258	0.724307	4	0.999135
ENSG00000164587	5	RPS14	149822753	rs2748244	5	149816050	T	A	0.303181	-0.00932888	0.0262081	0.721875	-0.195002	0.0353698	3.52294e-08	0.0478399	0.134679	0.722429	0.230813	5	0.992364
ENSG00000070614	5	NDST1	149865381	rs11994	5	149937739	A	G	0.439364	0.0113971	0.0245611	0.642626	0.223473	0.0340192	5.06467e-11	0.0509999	0.11018	0.643452	0.814025	3	0.992364
ENSG00000145908	5	ZNF300	150273954	rs12659118	5	150324622	C	T	0.115308	0.00847282	0.0405175	0.834359	0.697614	0.0858345	4.38471e-16	0.0121454	0.0580993	0.834412	0.708957	13	0.998119
ENSG00000197083	5	ZNF300P1	150310207	rs12659118	5	150324622	C	T	0.115308	0.00847282	0.0405175	0.834359	1.76147	0.10407	2.90067e-64	0.00481008	0.0230039	0.834371	0.383263	20	0.998119
ENSG00000197043	5	ANXA6	150480273	rs1862362	5	150530679	G	A	0.432406	-0.0120047	0.0245321	0.624596	0.22635	0.0281406	8.72742e-16	-0.053036	0.108582	0.625236	0.0122331	15	0.991228
ENSG00000196743	5	GM2A	150591711	rs72794132	5	150618993	T	C	0.151093	0.0318586	0.0354165	0.368365	0.513068	0.0522515	9.30723e-23	0.0620943	0.0693179	0.370365	0.736081	12	0.964892
ENSG00000123643	5	SLC36A1	150816607	rs165353	5	150856757	T	C	0.385686	0.0366521	0.0252224	0.14618	-0.381017	0.0476332	1.25455e-15	-0.0961954	0.0672811	0.152787	0.295498	13	0.956252
ENSG00000086570	5	FAT2	150883654	rs357611	5	150841806	C	T	0.368787	0.0213035	0.0255769	0.404891	0.368242	0.0618565	2.63012e-09	0.0578519	0.0701333	0.409437	0.599197	18	0.968266
ENSG00000260581	5	CTB-113P19.4	151031836	rs66912316	5	151057391	A	G	0.0854871	0.0120534	0.0463347	0.794758	0.779976	0.114446	9.41023e-12	0.0154536	0.0594485	0.794904	0.506328	4	0.995893
ENSG00000253921	5	CTB-113P19.3	151133553	rs1972779	5	151140525	C	T	0.4334	0.00907511	0.0249368	0.715914	-0.573778	0.0703079	3.32451e-16	-0.0158164	0.0435039	0.716184	0.523857	15	0.992364
ENSG00000213433	5	RP11-54C4.1	151145420	rs2964580	5	151144347	A	G	0.423459	0.0126614	0.0249679	0.612081	-0.674646	0.0550013	1.37907e-34	-0.0187675	0.0370405	0.612383	0.750526	20	0.991228
ENSG00000254226	5	CTB-12O2.1	151329132	rs1972780	5	151140456	G	A	0.27336	0.0119865	0.0265085	0.651142	0.473102	0.06846	4.82496e-12	0.025336	0.0561511	0.651838	0.767466	17	0.992364
ENSG00000164574	5	GALNT10	153570290	rs1545473	5	153662029	G	A	0.642147	0.0569969	0.0251658	0.0235212	-0.458996	0.054506	3.73235e-17	-0.124177	0.0567763	0.0287328	0.417208	20	0.875636
ENSG00000164576	5	SAP30L	153825517	rs75854906	5	153826635	C	T	0.16004	-0.0012105	0.0321122	0.96993	-0.192596	0.0351433	4.24598e-08	0.00628518	0.166737	0.969931	NA	NA	0.999135
ENSG00000253886	5	CTB-158E9.2	153873136	rs283436	5	153872977	C	G	0.437376	0.00793621	0.024932	0.750247	-0.351348	0.0639485	3.92407e-08	-0.0225879	0.07108	0.750651	NA	NA	0.993161
ENSG00000055163	5	CYFIP2	156693089	rs6875379	5	156818303	A	T	0.114314	-0.0250709	0.0402221	0.533081	1.02574	0.0985599	2.29706e-25	-0.0244418	0.039283	0.533813	0.263896	20	0.975978
ENSG00000172568	5	FNDC9	156768608	rs6875379	5	156818303	A	T	0.114314	-0.0250709	0.0402221	0.533081	0.928823	0.0800983	4.31625e-31	-0.0269921	0.0433669	0.53367	0.293664	20	0.975978
ENSG00000251405	5	CTB-109A12.1	156789623	rs6875379	5	156818303	A	T	0.114314	-0.0250709	0.0402221	0.533081	1.38683	0.0812255	2.32439e-65	-0.0180778	0.0290222	0.533353	0.269119	20	0.975978
ENSG00000248544	5	CTB-47B11.3	156802749	rs6875379	5	156818303	A	T	0.114314	-0.0250709	0.0402221	0.533081	1.3638	0.0818453	2.42873e-62	-0.0183831	0.0295133	0.533366	0.243903	20	0.975978
ENSG00000135074	5	ADAM19	156822542	rs10077652	5	156962069	A	T	0.506958	0.00756746	0.024754	0.759827	0.275589	0.0343988	1.13236e-15	0.0274592	0.0898875	0.759997	0.724419	20	0.993161
ENSG00000172548	5	NIPAL4	156887027	rs6875379	5	156818303	A	T	0.114314	-0.0250709	0.0402221	0.533081	-0.809322	0.0874411	2.12987e-20	0.0309777	0.0498111	0.534006	0.765972	16	0.975978
ENSG00000164609	5	SLU7	159828648	rs1895320	5	159849586	G	A	0.175944	-0.0311088	0.033963	0.359687	0.241016	0.0437449	3.59679e-08	-0.129074	0.14285	0.366229	NA	NA	0.964892
ENSG00000118322	5	ATP10B	159990127	rs4643995	5	160290170	T	C	0.833002	-0.00315643	0.0350491	0.928242	-0.581586	0.0522774	9.47991e-29	0.00542728	0.0602667	0.928244	0.452835	20	0.999135
ENSG00000188573	5	FBLL1	167956121	rs13175257	5	167962244	T	C	0.139165	0.0559399	0.0334868	0.09482	0.801584	0.0639701	5.0773e-36	0.0697867	0.0421454	0.0977509	0.889103	20	0.956252
ENSG00000040275	5	SPDL1	169010638	rs75349556	5	169024993	C	G	0.0457256	-0.0714535	0.0518919	0.168522	-0.90279	0.10442	5.34416e-18	0.0791474	0.0582039	0.173884	0.173004	6	0.956252
ENSG00000250274	5	CTB-114C7.4	169735705	rs314157	5	169806001	C	T	0.284294	-0.0247091	0.0281866	0.38069	0.571276	0.0824804	4.32276e-12	-0.0432525	0.0497333	0.384471	0.0974143	11	0.964892
ENSG00000235172	5	CTB-114C7.3	169758433	rs2301149	5	169805956	G	C	0.100398	0.0213901	0.0501582	0.669777	1.04701	0.130353	9.58259e-16	0.0204297	0.0479736	0.670215	0.481718	12	0.992364
ENSG00000113734	5	BNIP1	172571445	rs8543	5	172591337	G	T	0.116302	-0.0355549	0.0394981	0.368031	-0.637121	0.0776352	2.27531e-16	0.0558056	0.0623665	0.370894	0.216099	13	0.964892
ENSG00000253955	5	CTB-33O18.3	173006646	rs41408753	5	173052331	A	T	0.274354	-0.0130266	0.0308774	0.67311	0.441521	0.0711566	5.47234e-10	-0.0295039	0.0700956	0.673821	0.57738	4	0.992364
ENSG00000051596	5	THOC3	175344876	rs56033051	5	175343491	C	T	0.192843	-0.0132883	0.0312237	0.670411	0.697757	0.0780355	3.83801e-19	-0.0190443	0.0447993	0.670762	0.762595	5	0.992364
ENSG00000182230	5	FAM153B	175487692	rs62389904	5	175543349	T	G	0.494036	0.0121133	0.0246882	0.623673	-0.482244	0.0652012	1.40087e-13	-0.0251186	0.0513069	0.624434	0.158663	16	0.991228
ENSG00000146066	5	HIGD2A	175815748	rs1060588	5	175815874	C	T	0.0904573	0.0807734	0.0477836	0.0909515	-0.648242	0.0599821	3.18059e-27	-0.124604	0.0746088	0.0949008	0.175059	15	0.956252
ENSG00000048140	5	TSPAN17	176074388	rs12659335	5	176082179	T	G	0.260437	-0.0269217	0.0280426	0.33704	0.180191	0.0313963	9.50999e-09	-0.149406	0.157789	0.343703	0.526818	6	0.964892
ENSG00000169228	5	RAB24	176728199	rs111251222	5	176735612	G	A	0.192843	0.00775815	0.0289494	0.788708	0.290453	0.0391461	1.17369e-13	0.0267105	0.0997348	0.788841	0.310265	14	0.99555
ENSG00000213347	5	MXD3	176728462	rs11952102	5	176740704	A	G	0.763419	0.0392175	0.0267412	0.142497	-0.414962	0.0367845	1.63083e-29	-0.0945087	0.0649848	0.145858	0.274896	20	0.956252
ENSG00000169220	5	RGS14	176784838	rs10051765	5	176799992	C	T	0.33996	0.0235658	0.0250613	0.347051	-0.400161	0.0416975	8.2492e-22	-0.0588908	0.062928	0.349353	0.367267	16	0.964892
ENSG00000131188	5	PRR7	176873446	rs2545795	5	176887106	C	A	0.527833	0.0290208	0.0246683	0.239419	0.320879	0.0543782	3.61579e-09	0.0904416	0.0783902	0.248609	0.190291	8	0.95777
ENSG00000146067	5	FAM193B	176946789	rs2544816	5	176967336	C	A	0.474155	-0.0109591	0.0245559	0.655386	-0.144711	0.025881	2.25244e-08	0.0757309	0.170229	0.656409	0.47432	7	0.992364
ENSG00000184840	5	TMED9	177019159	rs186803	5	177016095	C	T	0.555666	-0.00873378	0.0246673	0.723291	0.256302	0.035322	3.9827e-13	-0.0340761	0.0963576	0.723607	0.545735	18	0.992364
ENSG00000027847	5	B4GALT7	177027101	rs59542146	5	177076657	T	G	0.407555	-0.00534074	0.024601	0.828135	-0.316467	0.0411397	1.443e-14	0.0168761	0.0777673	0.828202	0.452989	20	0.997923
ENSG00000246596	5	RP11-1277A3.2	177046060	rs729459	5	177035964	C	T	0.54175	0.0127727	0.0252793	0.613373	-0.390628	0.0503266	8.36888e-15	-0.0326979	0.0648515	0.614124	0.707534	20	0.991228
ENSG00000170074	5	FAM153A	177134982	rs28473367	5	177187013	A	T	0.540755	0.00372075	0.0251492	0.882385	0.739864	0.070044	4.43051e-26	0.00502896	0.033995	0.882396	0.834346	20	0.999135
ENSG00000170089	5	RP11-423H2.1	177236408	rs62399513	5	177289831	T	C	0.388668	0.0174114	0.0254895	0.494554	0.747883	0.0695325	5.56024e-27	0.0232809	0.0341509	0.495424	0.955818	8	0.975978
ENSG00000249684	5	RP11-423H2.3	177377336	rs10464110	5	177352825	A	G	0.600398	-0.0199365	0.0252592	0.429951	-0.518225	0.0662799	5.33586e-15	0.0384707	0.0489895	0.432286	0.956163	8	0.969599
ENSG00000204677	5	FAM153C	177433406	rs7378862	5	177206205	C	G	0.28827	-0.00935864	0.0269106	0.728014	0.608195	0.0708596	9.2355e-18	-0.0153876	0.044283	0.728229	0.962417	20	0.993161
ENSG00000175309	5	PHYKPL	177635498	rs111238377	5	177603470	C	T	0.0119284	0.110246	0.244202	0.651663	0.912182	0.15055	1.36981e-09	0.12086	0.268454	0.652562	NA	NA	0.992364
ENSG00000050767	5	COL23A1	177664619	rs12523444	5	177982528	C	T	0.306163	0.00250097	0.0266925	0.925351	0.535585	0.08262	9.02109e-11	0.0046696	0.0498432	0.925359	NA	NA	0.999135
ENSG00000178187	5	ZNF454	178368192	rs4700752	5	178382867	C	T	0.609344	-0.0390238	0.0252454	0.122157	-0.478958	0.0566296	2.72622e-17	0.0814765	0.0535821	0.128362	0.764763	20	0.956252
ENSG00000253520	5	RP11-798K23.5	178954225	rs62395249	5	178981366	T	C	0.363817	0.0188846	0.0262619	0.472087	-0.292348	0.0514491	1.32912e-08	-0.0645963	0.0905474	0.4756	0.814209	7	0.975978
ENSG00000176783	5	RUFY1	178977559	rs4701140	5	179034260	A	G	0.523857	0.000874519	0.0246755	0.971728	0.271539	0.0397077	8.00546e-12	0.0032206	0.090874	0.971729	0.727759	13	0.999135
ENSG00000244945	5	RP11-1379J22.2	179022905	rs4535419	5	179048449	G	T	0.430417	0.0227912	0.0247952	0.358004	0.326657	0.0349838	9.87517e-21	0.069771	0.0762728	0.36032	0.855231	20	0.964892
ENSG00000169045	5	HNRNPH1	179041179	rs28544040	5	179055265	G	A	0.348907	-0.025512	0.0266538	0.338485	-0.201493	0.0346888	6.29988e-09	0.126615	0.134065	0.344952	0.906798	12	0.964892
ENSG00000127022	5	CANX	179105629	rs13182141	5	179126632	T	C	0.489066	-0.0217468	0.0245584	0.37588	-0.236444	0.0305429	9.83421e-15	0.0919744	0.104543	0.37898	0.355813	20	0.964892
ENSG00000161010	5	C5orf45	179261436	rs183648	5	179270614	C	G	0.506958	0.0067345	0.0251082	0.788531	-0.306435	0.0442783	4.49568e-12	-0.0219769	0.081998	0.788686	0.976109	11	0.99555
ENSG00000197226	5	TBC1D9B	179289066	rs152234	5	179335060	G	A	0.885686	-0.0233742	0.044778	0.60167	0.804868	0.0848454	2.39414e-21	-0.029041	0.0557181	0.602218	0.572671	6	0.991228
ENSG00000113269	5	RNF130	179338651	rs10070065	5	179584718	A	C	0.129225	-0.0314943	0.0313614	0.315264	-0.28756	0.0418798	6.58771e-12	0.109523	0.110221	0.320385	0.00476166	11	0.959188
ENSG00000050748	5	MAPK9	179660143	rs6872544	5	179712754	T	A	0.591451	0.0209892	0.0260708	0.420771	-0.17322	0.0268979	1.19541e-10	-0.121171	0.151678	0.424368	0.288504	8	0.969599
ENSG00000245060	5	LINC00847	180257957	rs1077070	5	180256591	G	A	0.054672	0.0920198	0.0525121	0.0797132	0.937213	0.0972341	5.48658e-22	0.0981845	0.0569485	0.0846911	0.453161	9	0.956252
ENSG00000196670	5	ZFP62	180274611	rs2170015	5	180287893	G	T	0.485089	-0.0561034	0.0247671	0.023498	-0.205702	0.030938	2.954e-11	0.272741	0.127199	0.032016	0.587045	3	0.891691
ENSG00000113303	5	BTNL8	180326077	rs72494581	5	180430797	C	T	0.322068	0.0145801	0.0259383	0.574044	-0.296351	0.0524235	1.57651e-08	-0.0491988	0.0879572	0.575924	0.260356	7	0.98355
ENSG00000146054	5	TRIM7	180620924	rs254446	5	180639588	G	C	0.215706	-0.0260639	0.028817	0.365751	0.507902	0.0532479	1.44998e-21	-0.0513168	0.0569918	0.367895	0.147533	20	0.964892
ENSG00000250900	5	CTC-338M12.6	180622496	rs416574	5	180626927	G	A	0.289264	-0.0104514	0.0264195	0.692405	0.465533	0.0778917	2.27744e-09	-0.0224504	0.0568753	0.693042	0.0524626	10	0.992364
ENSG00000248514	5	CTC-338M12.1	180632361	rs254446	5	180639588	G	C	0.215706	-0.0260639	0.028817	0.365751	0.569791	0.0865578	4.61735e-11	-0.0457429	0.0510498	0.370229	0.140292	20	0.964892
ENSG00000248275	5	TRIM52-AS1	180688213	rs1279911	5	180691200	G	C	0.279324	0.0011072	0.0272146	0.967548	-0.779863	0.0420538	9.05178e-77	-0.00141974	0.0348967	0.967548	0.586988	20	0.999135
ENSG00000112685	6	EXOC2	485133	rs9502452	6	694849	C	A	0.759443	-0.0290228	0.0303011	0.338157	-0.371008	0.0452133	2.29197e-16	0.0782269	0.0822269	0.341425	0.844777	20	0.964892
ENSG00000272463	6	RP11-532F6.3	708592	rs2244443	6	711150	C	A	0.707753	-0.00834755	0.0277116	0.76324	0.61456	0.0472557	1.14601e-38	-0.013583	0.0451039	0.763301	0.58847	20	0.993161
ENSG00000272279	6	RP11-157J24.2	1528599	rs35412353	6	1529444	T	C	0.192843	-0.0102735	0.0301383	0.733194	0.932896	0.0718758	1.60391e-38	-0.0110125	0.0323173	0.733283	0.916161	20	0.993161
ENSG00000145949	6	MYLK4	2663863	rs2038760	6	2680732	T	C	0.149105	-0.0257973	0.0331855	0.436941	0.818026	0.0760454	5.48865e-27	-0.031536	0.0406736	0.438136	0.0100904	13	0.969599
ENSG00000230438	6	RP11-420G6.4	2854896	rs318429	6	2876535	A	G	0.617296	0.0194805	0.0250787	0.437292	-0.949316	0.0653348	7.81974e-48	-0.0205206	0.0264554	0.437946	0.0636753	20	0.969599
ENSG00000124588	6	NQO2	2988221	rs4149363	6	3007478	A	G	0.189861	-0.0538122	0.0302157	0.0749238	-0.862527	0.0660963	6.3928e-39	0.062389	0.0353563	0.0776347	0.416661	20	0.956252
ENSG00000137275	6	RIPK1	3064225	rs2272990	6	3077141	C	T	0.934394	-0.000678098	0.0425275	0.987278	-0.459425	0.0591487	8.01807e-15	0.00147597	0.092567	0.987278	0.864269	7	0.999135
ENSG00000272277	6	RP1-40E16.12	3068279	rs12663589	6	3069057	T	C	0.544732	0.0146483	0.0252337	0.561573	-0.798102	0.0571136	2.24861e-44	-0.0183539	0.0316444	0.561911	0.852634	20	0.976035
ENSG00000137274	6	BPHL	3118608	rs7765391	6	3138499	G	A	0.828032	-0.0438382	0.0310997	0.158657	0.545409	0.0614159	6.65102e-19	-0.0803767	0.0577347	0.16387	0.158912	11	0.956252
ENSG00000180822	6	PSMG4	3231637	rs35009357	6	3262415	T	C	0.845924	-0.0136866	0.0355063	0.699889	0.5941	0.0574645	4.71545e-25	-0.0230375	0.0598064	0.700088	0.0367312	20	0.992364
ENSG00000185689	6	C6orf201	4079440	rs34094324	6	4131958	A	G	0.083499	0.022598	0.0362292	0.532791	0.691891	0.0777405	5.58455e-19	0.0326612	0.052491	0.533794	0.267255	13	0.975978
ENSG00000198721	6	ECI2	4115923	rs689308	6	4127730	C	A	0.332008	0.0207187	0.028436	0.466243	-0.403219	0.0449947	3.20375e-19	-0.0513832	0.0707552	0.467709	0.906398	10	0.975978
ENSG00000214113	6	LYRM4	5102827	rs466837	6	5137702	C	T	0.525845	0.0108297	0.025095	0.66607	0.308709	0.041497	1.01218e-13	0.0350806	0.0814268	0.666597	0.857963	20	0.992364
ENSG00000112799	6	LY86	6588341	rs9378473	6	6583181	A	T	0.763419	0.0301596	0.0277779	0.277593	0.353944	0.0503665	2.10471e-12	0.0852101	0.0794122	0.283267	0.491077	8	0.95777
ENSG00000230939	6	RP11-314C16.1	8784411	rs9328478	6	8519183	G	A	0.631213	-0.00450442	0.0271199	0.868084	-0.566295	0.0634969	4.72814e-19	0.00795419	0.0478984	0.868107	0.573622	9	0.999135
ENSG00000272097	6	RP11-421M1.8	10743557	rs10456317	6	10728452	T	A	0.611332	-0.0529495	0.0249735	0.0339868	0.440348	0.0547817	9.11471e-16	-0.120245	0.0586528	0.0403537	0.86627	9	0.906378
ENSG00000145979	6	TBC1D7	13266774	rs507369	6	13332060	T	G	0.217694	-0.0221559	0.0340324	0.515032	0.417899	0.0634927	4.64658e-11	-0.0530174	0.0818343	0.517074	0.0134121	8	0.975978
ENSG00000124523	6	SIRT5	13574816	rs4631285	6	13670551	G	A	0.0735586	-0.00759037	0.059359	0.89825	-0.452697	0.0814098	2.68661e-08	0.016767	0.131158	0.898277	NA	NA	0.999135
ENSG00000010017	6	RANBP9	13621730	rs204239	6	13732840	T	C	0.232604	-0.0257821	0.0290646	0.375046	0.19572	0.0312843	3.94549e-10	-0.13173	0.149986	0.379793	0.786116	4	0.964892
ENSG00000272209	6	RP3-500L14.2	13825663	rs62387433	6	13822475	G	T	0.586481	0.0267104	0.0250308	0.285927	-0.427743	0.0678248	2.85253e-10	-0.062445	0.0593501	0.292733	0.379715	9	0.95777
ENSG00000112149	6	CD83	14117872	rs62386741	6	14117280	T	C	0.234592	-0.0365649	0.0308274	0.235576	-0.343662	0.054027	2.00537e-10	0.106398	0.0912489	0.243607	0.0545047	5	0.95777
ENSG00000137198	6	GMPR	16238811	rs9477069	6	16230975	C	T	0.360835	-0.00972331	0.0251108	0.698596	-0.198022	0.0338388	4.85903e-09	0.0491022	0.127085	0.699222	0.231649	5	0.992364
ENSG00000137414	6	FAM8A1	17600586	rs6919110	6	17600619	G	A	0.250497	-0.00080975	0.0252579	0.974425	0.186942	0.0324539	8.40022e-09	-0.00433156	0.135113	0.974425	0.380156	5	0.999135
ENSG00000228412	6	RP4-625H18.2	19802395	rs17483277	6	19790571	A	G	0.32505	0.0692382	0.0258908	0.00748997	0.415425	0.068855	1.60618e-09	0.166668	0.0681715	0.0144917	0.483675	6	0.809746
ENSG00000260455	6	CASC14	22135186	rs9366428	6	22130604	C	A	0.384692	-0.0165466	0.0247173	0.50322	0.413946	0.0655787	2.75096e-10	-0.0399728	0.0600463	0.505602	0.892857	8	0.975978
ENSG00000124532	6	MRS2	24403153	rs74214076	6	24427754	G	A	0.193837	-0.00994735	0.0279168	0.721601	0.562964	0.0596423	3.76347e-21	-0.0176696	0.0496243	0.72179	0.786825	20	0.992364
ENSG00000112293	6	GPLD1	24424793	rs9461006	6	24433483	C	T	0.196819	-0.0062423	0.0280575	0.823938	0.413434	0.0519677	1.78265e-15	-0.0150987	0.0678911	0.824006	0.781975	10	0.997586
ENSG00000112308	6	C6orf62	24705089	rs3813687	6	24719978	A	G	0.148111	0.0169243	0.0312734	0.588387	0.49981	0.0541465	2.68874e-20	0.0338615	0.062678	0.589028	0.568773	18	0.986749
ENSG00000168405	6	CMAHP	25081548	rs9295646	6	25078882	C	T	0.770378	-0.0196249	0.0334612	0.557541	-0.31833	0.0453058	2.12157e-12	0.0616495	0.10548	0.558908	0.0079883	18	0.975978
ENSG00000112343	6	TRIM38	25963030	rs2794724	6	26070703	A	G	0.795229	-0.0179495	0.0301707	0.551889	-0.364903	0.0574537	2.13561e-10	0.0491898	0.0830434	0.553624	0.285875	14	0.975978
ENSG00000272462	6	U91328.19	25992890	rs12199626	6	26013604	A	G	0.209742	-0.0525604	0.0282971	0.063247	-0.323534	0.0429662	5.07533e-14	0.162457	0.0900842	0.0713267	0.0354777	20	0.956252
ENSG00000010704	6	HFE	26087509	rs2071303	6	26091336	C	T	0.365805	0.0363156	0.0255989	0.156005	-0.238116	0.0363735	5.89384e-11	-0.152512	0.110001	0.165607	0.249338	7	0.956252
ENSG00000186470	6	BTN3A2	26365387	rs72841536	6	26378288	A	T	0.111332	-0.0636395	0.0432513	0.141185	-1.09308	0.0679112	2.73387e-58	0.0582203	0.0397333	0.142845	0.158378	20	0.956252
ENSG00000124508	6	BTN2A2	26383324	rs9467730	6	26379309	C	A	0.203777	0.0634276	0.0305751	0.0380347	-0.467575	0.069271	1.47906e-11	-0.135652	0.0684093	0.0473731	0.160212	20	0.936399
ENSG00000026950	6	BTN3A1	26402465	rs7356982	6	26396500	G	A	0.201789	-0.0560741	0.0338314	0.0974272	0.315776	0.0401037	3.43536e-15	-0.177576	0.109485	0.104822	0.610667	20	0.956252
ENSG00000124549	6	BTN2A3P	26421619	rs1624440	6	26433329	A	G	0.56163	0.000128649	0.0245951	0.995827	-0.495813	0.0565969	1.94511e-18	-0.000259471	0.0496056	0.995826	0.107974	20	0.999135
ENSG00000181315	6	ZNF322	26636518	rs4591839	6	26597924	T	C	0.567594	-0.0325223	0.0246603	0.187231	-0.503087	0.0454365	1.7094e-28	0.0646455	0.0493644	0.190346	0.150974	20	0.95777
ENSG00000261584	6	RP11-457M11.5	26686469	rs113032355	6	26826804	T	A	0.149105	0.0473623	0.0345854	0.170865	-0.688998	0.0955884	5.67936e-13	-0.0687408	0.0510946	0.178508	0.114104	20	0.956252
ENSG00000241549	6	GUSBP2	26839263	rs9366675	6	26936723	T	C	0.143141	0.0312064	0.0365656	0.393418	-1.00059	0.0838909	8.53236e-33	-0.031188	0.0366375	0.394625	0.413296	20	0.964892
ENSG00000224843	6	LINC00240	26924771	rs72843633	6	27182949	T	C	0.105368	0.103528	0.0312982	0.000940394	0.672658	0.115566	5.86564e-09	0.153909	0.0535178	0.00402952	0.00342221	11	0.530807
ENSG00000124613	6	ZNF391	27342394	rs4455661	6	27373130	C	T	0.740557	-0.0664224	0.0251446	0.00825125	0.757393	0.048516	6.10831e-55	-0.0876987	0.0336708	0.00919839	0.117787	20	0.712088
ENSG00000197279	6	ZNF165	28048753	rs1225618	6	28129713	C	A	0.373757	-0.0289785	0.0268594	0.280635	-0.451178	0.0563262	1.14625e-15	0.0642285	0.0600693	0.284961	0.00240618	20	0.95777
ENSG00000219891	6	ZSCAN12P1	28058932	rs1873212	6	27869631	T	C	0.0666004	-0.0731824	0.0529878	0.167243	0.685955	0.106566	1.21944e-10	-0.106687	0.0790049	0.176893	0.616064	20	0.956252
ENSG00000219392	6	RP1-265C24.5	28083406	rs9380050	6	28048538	G	A	0.197813	0.00264254	0.0314292	0.932993	-0.628412	0.0777245	6.2104e-16	-0.00420511	0.0500164	0.932997	0.0293508	20	0.999135
ENSG00000216901	6	AL022393.7	28143966	rs1150688	6	28162780	C	T	0.377734	-0.0297474	0.0263294	0.258555	0.86254	0.058145	8.79237e-50	-0.0344881	0.0306138	0.259931	9.57793e-05	20	0.95777
ENSG00000176933	6	TOB2P1	28185421	rs9257616	6	29180721	A	G	0.470179	0.00884437	0.0246025	0.719227	0.337132	0.0608727	3.05397e-08	0.0262341	0.0731294	0.719793	0.322053	11	0.992364
ENSG00000197062	6	RP5-874C20.3	28234788	rs2394049	6	28239681	G	A	0.403579	-0.0399367	0.0259537	0.123862	-0.292551	0.0325101	2.28247e-19	0.136512	0.0900028	0.129329	0.0121657	20	0.956252
ENSG00000137338	6	PGBD1	28249314	rs4713158	6	28277771	A	C	0.309145	-0.0693333	0.0308559	0.02464	0.244822	0.0393563	4.95066e-10	-0.283199	0.134004	0.0345703	0.00558435	20	0.900293
ENSG00000235109	6	ZSCAN31	28292470	rs213238	6	28321993	C	T	0.363817	-0.0253792	0.026474	0.337738	0.417375	0.0456934	6.58633e-20	-0.0608067	0.0637781	0.340382	0.0506378	20	0.964892
ENSG00000187987	6	ZSCAN23	28399707	rs1361387	6	28412929	G	T	0.449304	-0.0172939	0.0253091	0.494412	0.538158	0.0482859	7.55397e-29	-0.0321354	0.0471174	0.495222	0.0486393	20	0.975978
ENSG00000204713	6	TRIM27	28870779	rs393309	6	28880630	A	G	0.309145	0.042039	0.0285275	0.140581	0.281593	0.0460759	9.86981e-10	0.14929	0.104211	0.15198	0.648058	20	0.956252
ENSG00000197935	6	ZNF311	28962562	rs3130714	6	29108729	G	A	0.817097	-0.0248173	0.0439623	0.572404	-0.469705	0.0642238	2.60136e-13	0.0528359	0.093874	0.573545	0.815849	6	0.983277
ENSG00000204644	6	ZFP57	29640169	rs2747429	6	29648377	C	T	0.188867	-0.108812	0.0363237	0.00273886	1.21377	0.0839897	2.45593e-47	-0.089648	0.0305625	0.00335419	0.0455887	20	0.505156
ENSG00000233916	6	ZDHHC20P1	29675902	rs3129091	6	29663407	T	C	0.498012	-0.0885797	0.0257367	0.000577936	0.453943	0.0704563	1.17211e-10	-0.195134	0.0642783	0.00239926	0.229029	20	0.433111
ENSG00000214922	6	HLA-F-AS1	29694378	rs9258229	6	29713616	A	G	0.109344	0.0577887	0.0469307	0.218187	0.512608	0.0757032	1.27642e-11	0.112735	0.0930543	0.225706	0.113674	12	0.95777
ENSG00000239257	6	RPL23AP1	29694446	rs909728	6	29719561	C	T	0.538767	-0.0947576	0.0249594	0.000146771	0.878989	0.0536457	2.4441e-60	-0.107803	0.0291478	0.000216887	0.0395746	20	0.081316
ENSG00000273340	6	MICE	29709508	rs9258229	6	29713616	A	G	0.109344	0.0577887	0.0469307	0.218187	1.02901	0.103987	4.35279e-23	0.0561595	0.0459594	0.221731	0.0342703	20	0.95777
ENSG00000235821	6	IFITM4P	29718506	rs909728	6	29719561	C	T	0.538767	-0.0947576	0.0249594	0.000146771	-0.636348	0.0588675	3.09193e-27	0.148908	0.0415715	0.000340998	0.00767537	20	0.118716
ENSG00000181126	6	HLA-V	29758731	rs2285805	6	30042861	G	C	0.0447316	0.0687797	0.0740514	0.352987	1.51847	0.134816	1.99297e-29	0.0452954	0.0489326	0.354618	0.192375	20	0.964892
ENSG00000204632	6	HLA-G	29794744	rs9262081	6	30484966	G	A	0.916501	0.0258359	0.0433234	0.550942	0.812266	0.126644	1.41944e-10	0.0318072	0.0535665	0.552654	0.72802	20	0.975978
ENSG00000230521	6	HCG4P7	29855071	rs9260639	6	29923423	T	C	0.159046	-0.130886	0.0382145	0.000614695	-1.08358	0.0739147	1.16477e-48	0.12079	0.0362166	0.000852323	0.0092005	20	0.19782
ENSG00000206341	6	HLA-H	29855350	rs28724990	6	29816542	A	T	0.175944	-0.0229667	0.0356266	0.519154	0.834172	0.0863471	4.42889e-22	-0.0275323	0.0428039	0.520081	0.00619789	20	0.975978
ENSG00000231130	6	HLA-T	29864431	rs17351888	6	29519173	C	T	0.0477137	-0.0891389	0.0591936	0.132096	1.12745	0.199806	1.67377e-08	-0.0790624	0.0543397	0.145678	0.0062372	5	0.956252
ENSG00000227262	6	HCG4B	29893760	rs9258804	6	29832375	C	T	0.27336	-0.023886	0.0286467	0.404386	-0.582286	0.0787785	1.45258e-13	0.0410211	0.049509	0.407355	0.0227847	20	0.967097
ENSG00000230795	6	HLA-K	29894236	rs1611713	6	29829251	C	A	0.242545	-0.142875	0.0323041	9.74294e-06	-0.892299	0.0716689	1.39339e-35	0.16012	0.0384197	3.07746e-05	1.29015e-11	20	0.0214279
ENSG00000228078	6	HLA-U	29901878	rs436003	6	29923941	A	T	0.185885	-0.0515011	0.0364488	0.157665	0.863967	0.108642	1.82867e-15	-0.05961	0.0428485	0.16417	0.00480643	20	0.956252
ENSG00000206503	6	HLA-A	29909037	rs2248153	6	29914615	C	A	0.162028	-0.0548792	0.038271	0.151582	-0.500054	0.0601258	9.03699e-17	0.109747	0.077663	0.157623	0.0909458	20	0.956252
ENSG00000227766	6	HCG4P5	29909852	rs2517673	6	29937242	A	G	0.112326	0.0236076	0.0471768	0.61679	0.562421	0.103111	4.90981e-08	0.041975	0.0842339	0.618263	0.227255	4	0.991228
ENSG00000235290	6	HLA-W	29924373	rs111867887	6	29819864	T	C	0.111332	-0.10195	0.0417645	0.0146437	1.02845	0.105298	1.55995e-22	-0.0991298	0.0418583	0.0178738	0.00139579	20	0.829682
ENSG00000204625	6	HCG9	29942889	rs419862	6	29944892	C	G	0.16004	-0.0138036	0.039883	0.729266	0.770929	0.0961843	1.1003e-15	-0.0179052	0.0517819	0.729508	0.173205	20	0.993161
ENSG00000204623	6	ZNRD1-AS1	29968788	rs2021163	6	30038383	C	G	0.0258449	0.0394389	0.084446	0.640478	-0.491666	0.0662098	1.12037e-13	-0.0802148	0.172094	0.641137	0.303615	20	0.992364
ENSG00000237669	6	HCG4P3	29973898	rs6902691	6	29983298	T	C	0.0954274	-0.0549635	0.0549396	0.3171	-0.912381	0.0809368	1.78882e-29	0.0602418	0.0604523	0.318998	0.785729	20	0.958403
ENSG00000204622	6	HLA-J	29974360	rs9260114	6	29909988	T	C	0.661034	-0.0651358	0.0250375	0.00928068	0.552936	0.0628298	1.3617e-18	-0.1178	0.047218	0.0126026	0.0547599	20	0.789059
ENSG00000066379	6	ZNRD1	30026676	rs12663534	6	30047301	C	A	0.0377734	0.0916501	0.0800428	0.252203	0.603461	0.0865579	3.13003e-12	0.151874	0.134417	0.258528	0.333649	20	0.95777
ENSG00000204618	6	RNF39	30038043	rs57637386	6	29636329	A	C	0.054672	-0.0299412	0.0612455	0.624932	0.560379	0.102257	4.25045e-08	-0.0534303	0.109727	0.626302	0.2133	7	0.991228
ENSG00000270604	6	HCG17	30201816	rs3132673	6	30202442	G	A	0.428429	-0.0672293	0.0247266	0.00654983	-0.525619	0.0716939	2.277e-13	0.127905	0.0501736	0.0107956	0.120705	20	0.760765
ENSG00000243753	6	HLA-L	30227361	rs6904845	6	31224423	C	T	0.751491	0.0798092	0.0305427	0.00897408	0.544809	0.0704294	1.02973e-14	0.14649	0.0591734	0.0133009	1.6642e-05	20	0.809746
ENSG00000231074	6	HCG18	30255174	rs261950	6	30269561	T	A	0.299205	0.127911	0.0266382	1.57261e-06	0.482538	0.0517542	1.12397e-20	0.26508	0.0620954	1.96429e-05	0.0169507	20	0.0159566
ENSG00000241370	6	RPP21	30312908	rs28360032	6	30315454	C	T	0.0785288	-0.16588	0.131207	0.206138	-0.383585	0.0615657	4.6495e-10	0.432447	0.349025	0.215341	NA	NA	0.95777
ENSG00000204592	6	HLA-E	30457244	rs1264457	6	30458064	A	G	0.567594	-0.0307554	0.0245631	0.210534	0.200828	0.0367346	4.57729e-08	-0.153143	0.125476	0.222277	NA	NA	0.95777
ENSG00000204574	6	ABCF1	30539153	rs3131117	6	30465978	C	A	0.906561	0.0416667	0.0394946	0.291426	0.23414	0.0366892	1.75113e-10	0.177956	0.170969	0.297936	0.439272	20	0.95777
ENSG00000137404	6	NRM	30655824	rs57999057	6	30641292	T	C	0.0119284	-0.18559	0.118779	0.118174	0.720258	0.129506	2.67332e-08	-0.257672	0.171296	0.132518	0.865338	3	0.956252
ENSG00000228022	6	HCG20	30734602	rs7740474	6	30760948	G	A	0.431412	-0.0586549	0.0263556	0.0260465	-0.516547	0.0727674	1.2602e-12	0.113552	0.0534714	0.0337037	0.00134557	17	0.900293
ENSG00000213780	6	GTF2H4	30875961	rs114979217	6	30977515	G	A	0.0139165	-0.134189	0.154622	0.385474	1.23847	0.136329	1.04249e-19	-0.108351	0.125418	0.387633	0.916149	12	0.964892
ENSG00000137411	6	VARS2	30876019	rs2517457	6	30898442	T	C	0.356859	0.0732919	0.0250076	0.00338104	0.518011	0.0416258	1.49864e-35	0.141487	0.0495969	0.00433441	0.0539045	20	0.555945
ENSG00000228789	6	HCG22	31021227	rs2428516	6	31021325	C	T	0.638171	-0.0158156	0.0250426	0.527684	-0.578207	0.0688523	4.54977e-17	0.0273528	0.0434331	0.528845	0.000366555	20	0.975978
ENSG00000204540	6	PSORS1C1	31082527	rs3130983	6	31084792	T	C	0.548708	-0.00859317	0.0245051	0.725837	0.782917	0.061792	8.64825e-37	-0.0109758	0.0313117	0.725938	0.00206099	20	0.992989
ENSG00000204538	6	PSORS1C2	31105313	rs3130983	6	31084792	T	C	0.548708	-0.00859317	0.0245051	0.725837	0.885263	0.0693116	2.3437e-37	-0.00970691	0.0276916	0.725936	0.0132013	20	0.992989
ENSG00000204536	6	CCHCR1	31110216	rs1265111	6	31119380	A	G	0.314115	0.0384279	0.0266849	0.14985	0.345777	0.0372938	1.83211e-20	0.111135	0.078099	0.154736	2.24586e-09	20	0.956252
ENSG00000137310	6	TCF19	31126319	rs2394424	6	31020360	C	T	0.574553	0.00329214	0.0246607	0.8938	0.261962	0.0437786	2.18008e-09	0.0125672	0.0941619	0.893826	0.00645071	20	0.999135
ENSG00000204531	6	POU5F1	31132119	rs4713438	6	31146846	A	G	0.203777	0.0388606	0.0307748	0.206682	-0.574755	0.0664132	4.96249e-18	-0.0676125	0.0541112	0.211479	0.0143931	20	0.95777
ENSG00000204528	6	PSORS1C3	31141512	rs35303934	6	31234222	A	G	0.125249	-0.00524974	0.0299712	0.860954	1.05031	0.0868378	1.1214e-33	-0.00499828	0.0285386	0.860969	0.144895	20	0.999135
ENSG00000272501	6	XXbac-BPG299F13.17	31162977	rs1128175	6	31150435	G	A	0.762425	-0.0858844	0.0263911	0.00113676	-0.481113	0.0527537	7.51314e-20	0.178512	0.0582419	0.00217664	0.000277964	20	0.417178
ENSG00000206344	6	HCG27	31165537	rs2524119	6	31229404	C	T	0.617296	0.138616	0.0258968	8.66902e-08	0.392858	0.0433473	1.26878e-19	0.35284	0.0765571	4.04914e-06	0.0176661	20	0.00550346
ENSG00000204525	6	HLA-C	31236526	rs2524091	6	31240293	T	C	0.72664	0.113077	0.0271638	3.14376e-05	-0.762769	0.0528269	2.94006e-47	-0.148245	0.0370625	6.3377e-05	0.00112077	20	0.0343222
ENSG00000234745	6	HLA-B	31321649	rs6909549	6	31346762	C	T	0.497018	-0.0290275	0.0247616	0.241085	0.284131	0.0401615	1.49759e-12	-0.102162	0.0883368	0.247473	0.000791275	20	0.95777
ENSG00000272221	6	XXbac-BPG181B23.7	31362066	rs80204125	6	31356049	C	T	0.293241	0.195678	0.0258451	3.69913e-14	-1.05443	0.0631339	1.27832e-62	-0.185577	0.0269119	5.3592e-12	0.112899	20	2.61208e-08
ENSG00000199332	6	Y_RNA	31369929	rs79299723	6	31394395	A	G	0.0934394	0.159849	0.0374785	1.99825e-05	-0.760596	0.13171	7.70621e-09	-0.210163	0.0612578	0.000601819	0.00380398	20	0.154382
ENSG00000204520	6	MICA	31371356	rs1063631	6	31378387	C	T	0.314115	0.175913	0.025323	3.7368e-12	-0.611597	0.0436741	1.48035e-44	-0.287629	0.0462193	4.87317e-10	0.0303462	20	1.18759e-06
ENSG00000204516	6	MICB	31462658	rs2246618	6	31478986	T	C	0.262425	-0.088091	0.0271243	0.00116348	0.346048	0.0512059	1.39932e-11	-0.254563	0.0869645	0.00342022	0.00069827	20	0.505156
ENSG00000213760	6	ATP6V1G2	31512239	rs2239705	6	31513402	A	G	0.187873	-0.0342547	0.0423139	0.418207	0.392109	0.0405808	4.35382e-22	-0.0873601	0.108292	0.419833	7.71237e-05	20	0.969599
ENSG00000204463	6	BAG6	31606805	rs2736155	6	31605199	C	G	0.518887	-0.0321581	0.0252303	0.202457	0.312722	0.0378384	1.40076e-16	-0.102833	0.0816334	0.207781	0.037238	20	0.95777
ENSG00000204435	6	CSNK2B	31633013	rs805299	6	31619652	A	T	0.327038	-0.0145811	0.0274096	0.594745	-0.206991	0.0354767	5.39303e-09	0.0704432	0.132969	0.596269	0.0211507	20	0.991228
ENSG00000240053	6	LY6G5B	31637944	rs4569	6	31637807	T	C	0.295229	0.13113	0.0249381	1.45459e-07	-0.316258	0.0337354	6.93932e-21	-0.41463	0.0904106	4.51658e-06	0.000478951	20	0.00550346
ENSG00000204428	6	LY6G5C	31644461	rs805277	6	31662957	T	C	0.299205	0.129565	0.0249458	2.05968e-07	-0.500157	0.0624447	1.15087e-15	-0.259049	0.0594444	1.31356e-05	0.0035327	18	0.0128046
ENSG00000204356	6	NELFE	31919864	rs7772063	6	31906334	A	T	0.0894632	-0.0541662	0.0496773	0.275554	-0.427712	0.0686152	4.56155e-10	0.126642	0.11791	0.282799	0.142911	5	0.95777
ENSG00000204351	6	SKIV2L	31926857	rs377370	6	31942514	G	A	0.141153	-0.0373032	0.0459674	0.41707	0.958956	0.0602423	4.73003e-57	-0.0388998	0.0479971	0.417675	0.186499	20	0.969599
ENSG00000204348	6	DXO	31937587	rs45531831	6	31938120	T	C	0.0228628	-0.110448	0.067143	0.099977	-0.592937	0.101888	5.90318e-09	0.186273	0.117675	0.113434	0.1358	5	0.956252
ENSG00000244731	6	C4A	31949801	rs515688	6	31832038	G	A	0.0745527	-0.166759	0.0442943	0.000166686	-0.782035	0.0852539	4.60007e-20	0.213237	0.0612246	0.00049607	0.0837155	20	0.151115
ENSG00000204338	6	CYP21A1P	31973413	rs204883	6	32032743	A	G	0.446322	-0.0372837	0.0246917	0.131051	0.490051	0.0521003	5.15798e-21	-0.0760813	0.0510311	0.135993	1.95642e-05	20	0.956252
ENSG00000250535	6	STK19P	31981047	rs13196409	6	31932766	A	G	0.026839	-0.08619	0.0700913	0.218816	1.87938	0.218307	7.378e-18	-0.0458609	0.0376734	0.22348	0.145188	20	0.95777
ENSG00000231852	6	CYP21A2	32006042	rs1048709	6	31914935	G	A	0.847913	0.0294463	0.0304369	0.333317	0.549892	0.064909	2.41762e-17	0.0535492	0.0557104	0.336448	0.00612838	20	0.964892
ENSG00000213676	6	ATF6B	32065953	rs4713506	6	32113980	A	G	0.2833	-0.00707791	0.025865	0.784356	0.366927	0.0419462	2.17995e-18	-0.0192897	0.0705253	0.784458	0.260229	20	0.995426
ENSG00000204308	6	RNF5	32146131	rs3131300	6	32151934	G	A	0.16004	-0.170614	0.0358251	1.91289e-06	-0.408807	0.0596296	7.09256e-12	0.417346	0.106702	9.1795e-05	1.47077e-05	15	0.0447409
ENSG00000204305	6	AGER	32148745	rs204995	6	32154285	G	A	0.2167	-0.174802	0.0353937	7.86104e-07	0.291319	0.0415877	2.47108e-12	-0.600036	0.148655	5.42721e-05	0.0656201	11	0.0330653
ENSG00000204301	6	NOTCH4	32162620	rs3134797	6	32186050	A	G	0.435388	-0.0711395	0.025007	0.00444416	-0.276517	0.0408704	1.32664e-11	0.25727	0.0981048	0.00873134	0.0362656	20	0.712088
ENSG00000228962	6	HCG23	32358287	rs4713515	6	32240875	G	A	0.549702	0.0757306	0.0245871	0.00206933	0.364992	0.062286	4.63037e-09	0.207486	0.076102	0.00640265	0.141329	20	0.686435
ENSG00000198502	6	HLA-DRB5	32485120	rs35083819	6	32526526	G	A	0.852883	0.0244236	0.0345527	0.479661	-1.28984	0.0821216	1.36585e-55	-0.0189354	0.0268155	0.480104	0.139056	20	0.975978
ENSG00000229391	6	HLA-DRB6	32520490	rs28366298	6	32560859	C	A	0.309145	-0.0890856	0.0291217	0.00222024	1.17115	0.074713	2.2313e-55	-0.0760668	0.025335	0.00267824	0.999999	20	0.45013
ENSG00000196126	6	HLA-DRB1	32546546	rs9270560	6	32560741	C	T	0.576541	-0.0787851	0.0244329	0.00126168	-0.345178	0.0474525	3.48514e-13	0.228245	0.0774264	0.00319945	0.000224584	20	0.503035
ENSG00000196735	6	HLA-DQA1	32595956	rs9272357	6	32604522	A	C	0.531809	-0.0896542	0.0246355	0.000273464	-0.556829	0.0525808	3.31719e-26	0.161009	0.046782	0.000578122	0.999991	20	0.154382
ENSG00000179344	6	HLA-DQB1	32627244	rs9273441	6	32627573	G	C	0.559642	-0.0863137	0.0245052	0.000427878	-0.956993	0.0542362	1.11318e-69	0.0901926	0.0261117	0.000552105	1	20	0.154382
ENSG00000223534	6	HLA-DQB1-AS1	32627657	rs9272339	6	32604274	G	A	0.678926	0.0382506	0.0270449	0.157263	-0.560954	0.0595985	4.85766e-21	-0.0681885	0.0487536	0.161923	1.70544e-05	20	0.956252
ENSG00000237541	6	HLA-DQA2	32709119	rs9272358	6	32604538	A	G	0.370775	-0.0304828	0.0262625	0.245764	1.09124	0.0668856	7.71729e-60	-0.0279341	0.0241275	0.246958	7.37441e-05	20	0.95777
ENSG00000232629	6	HLA-DQB2	32723875	rs9273438	6	32627523	G	A	0.491054	-0.0706728	0.0246349	0.00412022	1.09557	0.064874	5.54535e-64	-0.0645078	0.0228081	0.00467975	0.0583229	20	0.581299
ENSG00000241106	6	HLA-DOB	32780540	rs4148876	6	32796793	A	G	0.0735586	-0.0641953	0.047058	0.172513	1.4077	0.105683	1.77049e-40	-0.045603	0.0336039	0.174757	0.071544	20	0.956252
ENSG00000204267	6	TAP2	32789610	rs4148876	6	32796793	A	G	0.0735586	-0.0641953	0.047058	0.172513	-0.667072	0.0919966	4.13545e-13	0.0962344	0.0717817	0.180033	0.468328	5	0.956252
ENSG00000240065	6	PSMB9	32811913	rs1133896	6	32832817	G	A	0.398608	-0.113155	0.0252469	7.39673e-06	0.297605	0.0415402	7.8208e-13	-0.380219	0.100067	0.000144898	0.915328	20	0.0642028
ENSG00000204257	6	HLA-DMA	32916390	rs59576053	6	32936120	T	C	0.0516899	-0.215464	0.0505959	2.05783e-05	0.615977	0.0778486	2.52266e-15	-0.349792	0.09328	0.000176894	0.0359978	17	0.0718485
ENSG00000224796	6	RPL32P1	33047228	rs1126509	6	33048461	A	T	0.299205	0.0356031	0.0293571	0.225222	-0.465346	0.0700611	3.09456e-11	-0.0765089	0.0641296	0.232856	0.196781	20	0.95777
ENSG00000224557	6	HLA-DPB2	33080228	rs9277538	6	33055047	G	A	0.311133	0.0162892	0.0283711	0.565867	0.912789	0.0670708	3.52455e-42	0.0178455	0.0311094	0.566213	0.773009	20	0.979246
ENSG00000204228	6	HSD17B8	33172419	rs213212	6	33185918	A	C	0.729622	0.0449491	0.0268719	0.0943822	-0.293941	0.0349634	4.20246e-17	-0.152919	0.0932113	0.100889	0.00168375	20	0.956252
ENSG00000231500	6	RPS18	33239787	rs17215231	6	33239869	T	C	0.0745527	-0.0887842	0.0542458	0.101693	-0.857221	0.0646524	4.00597e-40	0.103572	0.0637613	0.104296	0.0205265	20	0.956252
ENSG00000231925	6	TAPBP	33267471	rs1059231	6	33288271	G	A	0.292247	-0.00484624	0.0255011	0.849278	-0.32117	0.0384359	6.48917e-17	0.0150893	0.0794212	0.849316	4.82785e-05	20	0.999135
ENSG00000030110	6	BAK1	33540329	rs210134	6	33540209	G	A	0.712724	0.0667381	0.0297976	0.0251096	-0.369844	0.0393456	5.46281e-21	-0.180449	0.0828235	0.0293524	0.143974	20	0.875636
ENSG00000096433	6	ITPR3	33588142	rs7769838	6	33641956	C	T	0.702783	0.0449482	0.0310162	0.147287	-0.171603	0.0234901	2.7658e-13	-0.261931	0.184266	0.155176	0.0257546	20	0.956252
ENSG00000196821	6	C6orf106	34555065	rs6907508	6	34592090	G	A	0.101392	0.0208076	0.0314138	0.507733	0.245341	0.0334397	2.18724e-13	0.0848109	0.128562	0.509454	0.497037	12	0.975978
ENSG00000124562	6	SNRPC	34725183	rs2262245	6	34567694	C	T	0.329026	-0.0137201	0.0261935	0.600418	-0.247838	0.0324675	2.28611e-14	0.0553591	0.105937	0.601274	0.680362	14	0.991228
ENSG00000065060	6	UHRF1BP1	34759857	rs9462009	6	34716330	A	G	0.337972	-0.00875274	0.0262752	0.739045	0.798483	0.0516904	7.85177e-54	-0.0109617	0.032914	0.739104	0.348978	20	0.993161
ENSG00000198755	6	RPL10A	35436185	rs13214239	6	35425416	G	A	0.560636	0.0198265	0.0251933	0.431298	-0.327191	0.0320325	1.71021e-24	-0.0605961	0.077227	0.432659	0.29199	20	0.969599
ENSG00000112041	6	TULP1	35465651	rs6936515	6	35498264	C	G	0.485089	0.0472819	0.024546	0.0540729	-0.379796	0.0657379	7.58497e-09	-0.124493	0.068127	0.0676449	0.00647909	11	0.956252
ENSG00000112053	6	SLC26A8	35911291	rs3804451	6	36077961	A	G	0.0874751	-0.0475038	0.04323	0.271829	0.64221	0.103083	4.66304e-10	-0.0739693	0.0683535	0.279183	0.163245	3	0.95777
ENSG00000156711	6	MAPK13	36095586	rs851005	6	36069489	G	A	0.560636	-0.0334657	0.0246639	0.174823	-0.376984	0.0370298	2.42144e-24	0.0887722	0.0660028	0.178633	0.755812	20	0.956252
ENSG00000246982	6	RP1-179N16.6	36114475	rs10807157	6	36150336	T	C	0.832008	0.00512902	0.0391696	0.895819	-0.632167	0.0598858	4.75468e-26	-0.00811339	0.0619656	0.895828	0.912166	17	0.999135
ENSG00000112130	6	RNF8	37321748	rs9394432	6	37348316	G	A	0.472167	-0.0209047	0.0252477	0.407681	-0.253606	0.0428216	3.17313e-09	0.0824298	0.100523	0.412211	0.903171	5	0.969599
ENSG00000198937	6	CCDC167	37450696	rs931649	6	37466079	C	T	0.762425	0.0248005	0.0261145	0.342272	0.227044	0.0310917	2.82679e-13	0.109232	0.115988	0.346319	0.21067	15	0.964892
ENSG00000112139	6	MDGA1	37600284	rs9349050	6	37663624	C	T	0.498012	-0.0200428	0.0249333	0.421479	-0.783603	0.0454441	1.25789e-66	0.0255777	0.0318533	0.421984	0.0301002	20	0.969599
ENSG00000112167	6	SAYSD1	39071840	rs138394561	6	38547651	C	T	0.0139165	0.0386128	0.139847	0.782465	-1.04281	0.188595	3.21416e-08	-0.0370276	0.134273	0.782729	NA	NA	0.995426
ENSG00000164627	6	KIF6	39297766	rs113412831	6	39693193	T	A	0.0745527	-0.0173652	0.0473666	0.713908	1.24212	0.12435	1.70391e-23	-0.0139803	0.0381593	0.714092	0.685808	8	0.992364
ENSG00000001167	6	NFYA	41040684	rs62396301	6	41068601	C	A	0.135189	-0.00320503	0.0408718	0.937497	0.473611	0.0615351	1.3974e-14	-0.00676722	0.0863027	0.9375	0.314501	3	0.999135
ENSG00000161912	6	ADCY10P1	41068761	rs6911977	6	41100861	G	C	0.136183	-0.00403334	0.0409306	0.921503	0.735683	0.0565931	1.2313e-38	-0.00548244	0.0556378	0.921505	0.0715174	20	0.999135
ENSG00000137218	6	FRS3	41737914	rs1057227	6	41738158	T	C	0.318091	0.0208849	0.0276156	0.449488	0.257554	0.0383869	1.95393e-11	0.0810894	0.107902	0.452344	0.551709	9	0.972198
ENSG00000124593	6	PRICKLE4	41748087	rs12523672	6	41749692	G	T	0.511928	0.0148404	0.0245647	0.545754	-0.254436	0.0376808	1.45424e-11	-0.0583267	0.0969313	0.547353	0.448122	20	0.975978
ENSG00000124641	6	MED20	41873092	rs2274578	6	41888827	G	C	0.503976	-0.0199381	0.0245538	0.416783	-0.331487	0.0392641	3.10638e-17	0.0601475	0.0744135	0.418926	0.438143	20	0.969599
ENSG00000112599	6	GUCA1B	42152139	rs4714582	6	42179387	C	G	0.637177	-0.00694044	0.0270309	0.797365	0.586875	0.0587279	1.63356e-23	-0.0118261	0.0460742	0.79743	0.547675	16	0.995893
ENSG00000048544	6	MRPS10	42174539	rs13217993	6	42164401	T	C	0.637177	-0.00501635	0.0270155	0.852693	0.488873	0.0373274	3.43041e-39	-0.010261	0.0552663	0.852707	0.743029	20	0.999135
ENSG00000112619	6	PRPH2	42664340	rs6941663	6	42566728	T	C	0.641153	0.00391258	0.0256765	0.878888	-0.327226	0.0546563	2.13773e-09	-0.0119568	0.0784926	0.878926	0.406702	6	0.999135
ENSG00000146223	6	RPL7L1	42847356	rs34498470	6	42879551	T	C	0.281312	0.0252561	0.0311573	0.417597	-0.177017	0.0293309	1.58787e-09	-0.142676	0.177594	0.421752	0.986844	6	0.969599
ENSG00000124713	6	GNMT	42928496	rs2296804	6	42931261	G	C	0.588469	-0.00360022	0.0247063	0.884142	-0.739912	0.064212	1.01094e-30	0.00486574	0.0333935	0.884151	0.456939	20	0.999135
ENSG00000124587	6	PEX6	42931608	rs1129187	6	42932200	T	G	0.462227	-0.000281389	0.0254213	0.991168	0.628333	0.0340199	3.62827e-76	-0.000447834	0.0404583	0.991168	0.633441	20	0.999135
ENSG00000044090	6	CUL7	43005355	rs3737186	6	43021519	A	G	0.0357853	0.0260676	0.0540902	0.629856	-0.618771	0.0846168	2.6197e-13	-0.042128	0.0876052	0.630598	0.916696	12	0.991228
ENSG00000112667	6	DNPH1	43193367	rs77321231	6	43200203	T	C	0.0705765	0.0186493	0.0439486	0.671314	-0.433253	0.0581651	9.42852e-14	-0.0430448	0.101603	0.671816	0.977981	15	0.992364
ENSG00000137221	6	TJAP1	43445261	rs78167670	6	43441086	C	T	0.0248509	0.256966	0.143446	0.0732318	0.64256	0.0946736	1.14401e-11	0.39991	0.230886	0.0832624	0.292994	13	0.956252
ENSG00000196284	6	SUPT3H	44777054	rs56125317	6	45345357	T	A	0.0228628	0.0821349	0.0687972	0.232529	-0.73667	0.129746	1.36444e-08	-0.111495	0.0954316	0.242677	0.987189	6	0.95777
ENSG00000153291	6	SLC25A27	46620678	rs34964632	6	46648129	G	A	0.27833	-0.0538708	0.0274197	0.0494516	0.33297	0.0321281	3.62201e-25	-0.161789	0.0838155	0.0535701	0.267327	18	0.956252
ENSG00000180113	6	TDRD6	46655612	rs34964632	6	46648129	G	A	0.27833	-0.0538708	0.0274197	0.0494516	-0.681429	0.0533653	2.43857e-37	0.0790556	0.040712	0.0521583	0.250089	20	0.952593
ENSG00000153294	6	GPR115	47653600	rs143625647	6	47604940	A	G	0.416501	-0.0179575	0.0254154	0.479842	0.56067	0.0666023	3.82374e-17	-0.0320286	0.0454898	0.48138	0.637982	20	0.975978
ENSG00000146085	6	MUT	49398073	rs9473563	6	49453651	A	G	0.331014	0.0231636	0.0253672	0.361174	0.229501	0.0330526	3.82492e-12	0.10093	0.111484	0.365287	0.464488	9	0.964892
ENSG00000031691	6	CENPQ	49431091	rs1471539	6	49460152	G	A	0.4334	0.000117194	0.0248594	0.996239	0.728715	0.0477624	1.47726e-52	0.000160823	0.034114	0.996239	0.724486	20	0.999135
ENSG00000008196	6	TFAP2B	50786436	rs7753969	6	51094495	C	G	0.537773	0.0625948	0.0246268	0.0110304	0.353026	0.057037	6.03875e-10	0.177309	0.0754122	0.0187129	0.0145005	16	0.845557
ENSG00000170915	6	PAQR8	52226219	rs655113	6	52269151	C	T	0.304175	0.00844341	0.0260281	0.745638	-0.351904	0.0545186	1.08397e-10	-0.0239935	0.074057	0.745948	0.660971	8	0.993161
ENSG00000225791	6	TRAM2-AS1	52442105	rs34793449	6	52442282	C	G	0.387674	-0.0253419	0.0249311	0.3094	-0.24099	0.0433714	2.75357e-08	0.105157	0.10517	0.317367	NA	NA	0.958403
ENSG00000216775	6	RP1-152L7.5	52529946	rs2670124	6	52529773	G	C	0.713718	0.0319263	0.0271676	0.23993	-0.682064	0.0659338	4.42386e-25	-0.0468084	0.0400876	0.242948	0.11635	20	0.95777
ENSG00000231441	6	RP11-472M19.2	56708800	rs13194625	6	56685244	G	A	0.191849	0.0342083	0.0301773	0.256972	0.737441	0.0828706	5.65011e-19	0.0463878	0.0412523	0.260805	0.404052	16	0.95777
ENSG00000151917	6	BEND6	56819773	rs6925107	6	56828940	G	A	0.754473	0.00208147	0.0265123	0.937423	0.596756	0.0497058	3.31356e-33	0.00348798	0.0444283	0.937424	0.122401	20	0.999135
ENSG00000168116	6	KIAA1586	56911347	rs2100305	6	56901585	C	T	0.750497	0.0429966	0.0261106	0.0996162	0.331753	0.0537592	6.78194e-10	0.129604	0.0814589	0.111601	0.177492	4	0.956252
ENSG00000272541	6	XXbac-BPGBPG55C20.1	58182169	rs2012049	6	58294828	T	C	0.718688	0.0445187	0.0264581	0.0924507	-0.990521	0.0631442	1.86614e-55	-0.0449447	0.0268645	0.0943245	0.921313	20	0.956252
ENSG00000272316	6	XXbac-BPGBPG55C20.2	58234838	rs4083398	6	58196307	G	A	0.715706	0.044206	0.0264686	0.0948943	0.429435	0.0391367	5.17063e-28	0.10294	0.0623457	0.0987154	0.511869	20	0.956252
ENSG00000239650	6	GUSBP4	58246051	rs4928430	6	58303520	A	T	0.715706	0.0437189	0.0264578	0.0984532	0.489904	0.0499496	1.04039e-22	0.0892397	0.0547672	0.10322	0.601231	20	0.956252
ENSG00000215190	6	LINC00680	58272352	rs6937922	6	58218257	G	A	0.602386	0.0216715	0.0254257	0.394021	-0.971397	0.0571237	7.5217e-65	-0.0223096	0.0262072	0.394615	0.543046	20	0.964892
ENSG00000230910	6	RP3-525N10.2	69339854	rs2585609	6	69328181	G	A	0.370775	-0.0035322	0.025375	0.889292	0.149447	0.0270891	3.45091e-08	-0.0236351	0.169847	0.889327	0.797901	3	0.999135
ENSG00000271967	6	RP11-134K13.4	71306141	rs6925112	6	71303798	A	G	0.383698	0.0194536	0.0248324	0.433395	-0.475885	0.0597012	1.57252e-15	-0.0408788	0.0524329	0.435603	0.950692	12	0.969599
ENSG00000119900	6	OGFRL1	71998506	rs9364155	6	72023794	G	A	0.109344	0.0978452	0.0421745	0.0203404	-0.343986	0.0545128	2.78689e-10	-0.284445	0.130629	0.0294432	0.532929	6	0.875636
ENSG00000135314	6	KHDC1	73951037	rs62411447	6	73959107	T	C	0.0765408	-0.0164336	0.0383924	0.668619	0.6548	0.0829227	2.86824e-15	-0.0250971	0.0587183	0.669077	0.989814	20	0.992364
ENSG00000234882	6	EIF3EP1	74001685	rs16883564	6	74010614	G	A	0.0765408	-0.0259522	0.03795	0.494067	0.622583	0.0793285	4.22171e-15	-0.0416847	0.0611867	0.4957	0.992115	14	0.975978
ENSG00000135297	6	MTO1	74171301	rs617464	6	74258195	A	G	0.27336	-0.00699581	0.0272721	0.79755	-0.268085	0.0442938	1.42678e-09	0.0260955	0.101821	0.797728	0.186661	15	0.995893
ENSG00000156535	6	CD109	74405508	rs35579376	6	74414352	C	T	0.162028	0.0196487	0.0299297	0.511506	0.278045	0.0497584	2.29832e-08	0.0706673	0.108384	0.514394	0.399045	4	0.975978
ENSG00000146243	6	IRAK1BP1	79577189	rs2174742	6	79610101	T	G	0.479125	0.0520494	0.0246576	0.0347816	0.435453	0.0396906	5.2572e-28	0.119529	0.0576637	0.0381846	0.543752	20	0.903128
ENSG00000272129	6	RP11-250B2.6	81065141	rs978814	6	80959912	A	C	0.457256	-0.00875739	0.0246339	0.722214	0.36815	0.0674825	4.88376e-08	-0.0237876	0.0670546	0.722777	0.326843	6	0.992364
ENSG00000146242	6	TPBG	83072923	rs6941726	6	83110248	T	C	0.342942	0.00628664	0.026356	0.811472	-0.377278	0.0406629	1.72386e-20	-0.0166632	0.0698814	0.811533	0.641601	20	0.996276
ENSG00000083097	6	DOPEY1	83777385	rs10943928	6	83869103	G	C	0.143141	-0.0239594	0.0334237	0.473475	-0.627027	0.0512886	2.27261e-34	0.0382111	0.0533966	0.474233	0.803215	20	0.975978
ENSG00000203877	6	RIPPLY2	84562985	rs6454340	6	84537444	C	G	0.082505	0.055329	0.0386442	0.152214	0.45478	0.0754318	1.64951e-09	0.121661	0.0873366	0.163616	0.270976	3	0.956252
ENSG00000112837	6	TBX18	85397069	rs57865802	6	85283675	G	A	0.110338	-0.0199953	0.0419167	0.633344	0.378674	0.0653359	6.79964e-09	-0.0528035	0.111068	0.63449	0.806287	16	0.991315
ENSG00000203875	6	SNHG5	86370710	rs1059307	6	86387888	T	G	0.567594	-0.00874563	0.0245196	0.721332	0.756376	0.040676	3.51869e-77	-0.0115625	0.0324232	0.721381	0.711685	18	0.992364
ENSG00000111850	6	SMIM8	88032301	rs6925890	6	88001571	C	T	0.0944334	0.0347617	0.0392456	0.375753	0.45884	0.0667026	6.03179e-12	0.07576	0.0862384	0.379675	0.878898	10	0.964892
ENSG00000203872	6	C6orf163	88054567	rs7745870	6	88069268	T	C	0.114314	0.0502675	0.0369435	0.173621	-0.523669	0.0844469	5.60483e-10	-0.095991	0.0722257	0.183834	0.98017	7	0.956252
ENSG00000164414	6	SLC35A1	88180341	rs9450717	6	88204679	G	A	0.345924	-0.0373975	0.0261374	0.152486	-0.287108	0.0437116	5.09152e-11	0.130256	0.0931718	0.162107	0.973884	10	0.956252
ENSG00000111880	6	RNGTT	89319985	rs10944422	6	89723527	A	G	0.0397614	-0.0096286	0.059293	0.870999	0.668156	0.10065	3.1708e-11	-0.0144107	0.0887678	0.871037	0.281168	5	0.999135
ENSG00000123545	6	NDUFAF4	97337189	rs12202527	6	97354319	A	G	0.132207	0.0146571	0.0370484	0.692386	0.515196	0.0500771	7.97639e-25	0.0284496	0.0719644	0.692601	0.500359	19	0.992364
ENSG00000146263	6	MMS22L	97590037	rs1206143	6	97583629	T	C	0.463221	-0.0168695	0.0250074	0.499942	0.274396	0.047955	1.0531e-08	-0.0614787	0.0917673	0.502896	0.645147	4	0.975978
ENSG00000228506	6	RP11-98I9.4	99872798	rs4840044	6	99888013	G	A	0.493042	-0.0382262	0.0245589	0.119586	0.847078	0.0515626	1.20281e-60	-0.0451271	0.0291223	0.121244	0.339949	20	0.956252
ENSG00000219755	6	RP1-199J3.5	100023588	rs574834	6	100037768	T	C	0.807157	-0.0430386	0.0268578	0.109053	1.02217	0.0738289	1.3614e-43	-0.0421051	0.0264507	0.111422	0.830471	20	0.956252
ENSG00000085382	6	HACE1	105175968	rs2486143	6	105308593	G	A	0.517893	-0.0126826	0.0246619	0.607073	0.231576	0.0415221	2.44455e-08	-0.0547665	0.106948	0.608591	0.589552	5	0.991228
ENSG00000112276	6	BVES	105544697	rs17065553	6	105605677	T	C	0.0616302	0.0232286	0.0590044	0.69382	0.331939	0.0476451	3.23992e-12	0.0699785	0.17804	0.694284	0.0299129	8	0.992364
ENSG00000130348	6	QRSL1	107077453	rs2054365	6	107077502	A	G	0.383698	0.0344228	0.025339	0.174309	-0.694633	0.0466282	3.4337e-50	-0.0495554	0.0366296	0.176095	0.826249	20	0.956252
ENSG00000130349	6	C6orf203	107349407	rs76852209	6	107349508	C	G	0.0516899	-0.0070741	0.0753707	0.925222	-0.560262	0.0886593	2.62801e-10	0.0126264	0.134542	0.925231	0.42532	3	0.999135
ENSG00000164494	6	PDSS2	107473761	rs6568470	6	107501047	G	A	0.653082	0.0315627	0.0270775	0.243758	-0.268885	0.0371332	4.45098e-13	-0.117384	0.101999	0.249803	0.8114	9	0.95777
ENSG00000118690	6	ARMC2	109169619	rs2754815	6	109239072	C	T	0.771372	0.0279064	0.0314068	0.374248	-0.347006	0.0492525	1.8486e-12	-0.0804205	0.0912249	0.378013	0.997424	7	0.964892
ENSG00000203799	6	CCDC162P	109612231	rs2090888	6	109646216	T	A	0.636183	-0.0192137	0.0258337	0.457031	-0.343323	0.0553262	5.45459e-10	0.0559639	0.0757846	0.460235	0.117665	6	0.974483
ENSG00000135535	6	CD164	109687717	rs9386840	6	110075199	T	G	0.402584	0.0328512	0.0248666	0.186469	-0.159348	0.0280305	1.30966e-08	-0.20616	0.160211	0.198162	0.370798	7	0.95777
ENSG00000260273	6	RP11-425D10.10	109703998	rs9487066	6	109668910	A	G	0.427435	-0.00930726	0.0246698	0.70597	0.649332	0.0734119	9.14849e-19	-0.0143336	0.0380271	0.706225	0.484938	20	0.992364
ENSG00000135587	6	SMPD2	109761966	rs12192776	6	109955353	T	C	0.409543	-0.00336707	0.0248653	0.892286	0.270935	0.0452075	2.05829e-09	-0.0124276	0.0917993	0.892313	0.553146	13	0.999135
ENSG00000135596	6	MICAL1	109765265	rs3757237	6	109758678	T	C	0.0775348	-0.0258603	0.0416735	0.534899	0.302341	0.0491261	7.53675e-10	-0.0855335	0.138535	0.536961	NA	NA	0.975978
ENSG00000155085	6	AK9	109814059	rs9487085	6	109717108	G	C	0.432406	-0.0196094	0.0246571	0.426449	-0.423082	0.0436001	2.90756e-22	0.0463489	0.0584751	0.427995	0.340774	20	0.969599
ENSG00000112367	6	FIG4	110012499	rs7748669	6	109745342	G	A	0.422465	-0.0171405	0.0246273	0.486432	-0.238995	0.0400199	2.34503e-09	0.0717191	0.103743	0.489366	0.432677	9	0.975978
ENSG00000112290	6	WASF1	110421022	rs6938106	6	110539889	G	A	0.140159	0.0210727	0.0344518	0.540764	-0.495153	0.0527714	6.41366e-21	-0.042558	0.0697258	0.541622	0.0384831	20	0.975978
ENSG00000203797	6	DDO	110712974	rs9384742	6	110736610	C	T	0.512922	-0.00980327	0.0249602	0.6945	0.501228	0.0632862	2.37479e-15	-0.0195585	0.0498593	0.694856	0.104609	17	0.992364
ENSG00000004809	6	SLC22A16	110745890	rs368004823	6	110797426	G	T	0.888668	-0.0269746	0.0361767	0.455888	-0.63667	0.0826051	1.28416e-14	0.0423683	0.057087	0.457985	0.614232	7	0.97445
ENSG00000173214	6	KIAA1919	111580551	rs9487605	6	111582885	G	A	0.687873	-0.0100587	0.0252999	0.690939	-0.400411	0.0556592	6.29308e-13	0.0251209	0.0632812	0.691388	0.664175	12	0.992364
ENSG00000230177	6	RP5-1112D6.4	111599135	rs9487605	6	111582885	G	A	0.687873	-0.0100587	0.0252999	0.690939	-0.264608	0.0423453	4.13583e-10	0.0380136	0.0958061	0.691532	0.870036	9	0.992364
ENSG00000255389	6	C6orf3	111921078	rs60962769	6	111919424	A	G	0.0805169	-0.0254442	0.0495177	0.607363	-1.1133	0.088694	3.86915e-36	0.0228548	0.0445156	0.607664	0.877767	20	0.991228
ENSG00000203778	6	FAM229B	112408802	rs17073353	6	112422154	C	T	0.240557	0.00433832	0.0295376	0.883231	0.347458	0.0405486	1.04463e-17	0.0124859	0.085023	0.883248	0.727337	14	0.999135
ENSG00000175967	6	RP11-544L8__B.4	114225302	rs11965077	6	114225230	A	G	0.0675944	0.0127103	0.0427774	0.766371	1.62067	0.134479	1.90581e-33	0.00784262	0.0264029	0.766439	0.90976	4	0.995426
ENSG00000237021	6	RP3-486I3.7	116575370	rs79838950	6	116632392	T	C	0.0477137	0.023296	0.0532321	0.661654	1.08561	0.148677	2.83989e-13	0.0214589	0.0491223	0.662223	0.729873	17	0.992364
ENSG00000189241	6	TSPYL1	116597741	rs4946157	6	116645191	C	T	0.771372	0.01492	0.0267433	0.576915	-0.20249	0.0277764	3.09962e-13	-0.0736827	0.132458	0.578026	0.349091	15	0.984488
ENSG00000188820	6	FAM26F	116782533	rs117361304	6	116783619	G	T	0.0914513	0.0242298	0.0377997	0.521519	-0.882044	0.0878022	9.58601e-24	-0.0274701	0.0429418	0.522365	0.605913	20	0.975978
ENSG00000146352	6	CLVS2	123317116	rs4418205	6	123378406	G	A	0.694831	-0.0079267	0.0255522	0.756397	-0.340559	0.062033	4.02016e-08	0.0232756	0.0751499	0.756772	0.70649	4	0.993161
ENSG00000235535	6	RP11-532N4.2	123732857	rs4434492	6	123789271	T	C	0.189861	-0.0309279	0.0300203	0.302901	-0.56464	0.0662841	1.61652e-17	0.0547745	0.0535546	0.306412	0.214889	10	0.95777
ENSG00000111907	6	TPD52L1	125440195	rs476436	6	125476616	T	C	0.432406	-0.0542334	0.0254852	0.0333334	-0.339899	0.0428303	2.08891e-15	0.159557	0.0776276	0.0398384	0.539969	20	0.903128
ENSG00000111906	6	HDDC2	125541108	rs3734643	6	125622832	G	A	0.173956	-0.0516926	0.0403155	0.199772	-0.754729	0.0553198	2.22154e-42	0.0684916	0.0536526	0.201752	0.510559	20	0.95777
ENSG00000198945	6	L3MBTL3	130334844	rs7740107	6	130374461	A	T	0.734592	0.00994354	0.0277172	0.719782	-0.437014	0.0521413	5.23255e-17	-0.0227534	0.0634821	0.720028	0.248315	17	0.992364
ENSG00000079931	6	MOXD1	132617194	rs9385602	6	132686567	G	A	0.193837	0.068795	0.0315714	0.0293292	-0.277974	0.0437712	2.14447e-10	-0.247487	0.120077	0.0392957	0.477838	7	0.903128
ENSG00000079950	6	STX7	132767006	rs9493341	6	132830944	G	A	0.363817	-0.0179537	0.0271656	0.508678	0.233585	0.0371299	3.15396e-10	-0.0768615	0.116939	0.511	0.86234	3	0.975978
ENSG00000112299	6	VNN1	133002729	rs2294757	6	133035098	A	G	0.370775	-0.00127937	0.024915	0.959047	0.377334	0.0612061	7.04938e-10	-0.00339055	0.0660313	0.959048	0.066904	5	0.999135
ENSG00000112303	6	VNN2	133065009	rs4897614	6	133050805	T	A	0.479125	0.0205993	0.0245616	0.401648	-0.39913	0.0624631	1.66043e-10	-0.0516105	0.0620656	0.405665	0.601347	8	0.967097
ENSG00000146409	6	SLC18B1	133090509	rs9389033	6	133106534	G	A	0.0695825	-0.00174691	0.041117	0.966111	-0.651632	0.080342	5.03198e-16	0.00268082	0.0630994	0.966112	0.656367	20	0.999135
ENSG00000223542	6	RP1-283K11.3	133756215	rs73003668	6	133859447	G	C	0.131213	-0.0418221	0.0382771	0.274564	-0.661198	0.0793863	8.16174e-17	0.063252	0.0583865	0.278661	0.973585	11	0.95777
ENSG00000234567	6	RP1-283K11.2	133773995	rs73003668	6	133859447	G	C	0.131213	-0.0418221	0.0382771	0.274564	-0.64232	0.0885419	4.03396e-13	0.065111	0.0602641	0.279952	0.942854	7	0.95777
ENSG00000227954	6	RP3-323P13.2	133823390	rs7771144	6	133861857	T	A	0.132207	-0.0415912	0.0382281	0.276606	-0.81906	0.062519	3.25082e-39	0.0507792	0.0468338	0.278257	0.774478	19	0.95777
ENSG00000118514	6	ALDH8A1	135238528	rs13199205	6	135286505	C	T	0.491054	0.0118755	0.0248186	0.6323	-0.849071	0.0461615	1.48177e-75	-0.0139865	0.0292402	0.632415	0.0641297	20	0.991228
ENSG00000112339	6	HBS1L	135281516	rs35367489	6	135344455	A	G	0.363817	0.00481337	0.0248319	0.846302	-0.192847	0.0278232	4.17383e-12	-0.0249595	0.128815	0.846362	0.188381	19	0.999135
ENSG00000232876	6	CTA-212D2.2	135376171	rs3756799	6	135341011	G	A	0.491054	0.00941239	0.0247993	0.704286	-0.563526	0.0647178	3.10831e-18	-0.0167027	0.0440492	0.704552	0.0301207	20	0.992364
ENSG00000135541	6	AHI1	135604670	rs2207000	6	135623833	T	C	0.21173	0.000572528	0.0319209	0.98569	-0.436079	0.0565595	1.25721e-14	-0.0013129	0.0732	0.98569	0.167527	3	0.999135
ENSG00000234084	6	RP3-388E23.2	135622706	rs2207000	6	135623833	T	C	0.21173	0.000572528	0.0319209	0.98569	-0.557596	0.0588052	2.49253e-21	-0.00102678	0.0572475	0.98569	NA	NA	0.999135
ENSG00000135525	6	MAP7	136663875	rs138896793	6	136871354	C	T	0.141153	0.0163167	0.0369256	0.658576	-0.369792	0.0634251	5.53033e-09	-0.044124	0.100141	0.65949	0.722308	6	0.992364
ENSG00000112357	6	PEX7	137143717	rs17175271	6	137201999	A	G	0.0984095	0.0489092	0.0405366	0.227608	-0.621604	0.0702384	8.75854e-19	-0.0786822	0.0658162	0.231898	0.0598369	8	0.95777
ENSG00000051620	6	HEBP2	138724668	rs4896353	6	138723962	A	G	0.0536779	0.0201352	0.0589102	0.732504	-0.663966	0.0623056	1.62414e-26	-0.0303256	0.0887703	0.732638	0.984818	18	0.993161
ENSG00000135540	6	NHSL1	138743180	rs4481452	6	138872645	T	C	0.322068	-0.0250016	0.0266417	0.34802	0.392995	0.0524224	6.54441e-14	-0.0636181	0.0683205	0.351765	0.0808702	12	0.964892
ENSG00000225177	6	RP11-390P2.4	139013685	rs4895536	6	139026777	G	A	0.473161	-0.00150668	0.0247312	0.951421	0.318867	0.0470591	1.23652e-11	-0.0047251	0.0775627	0.951423	0.455989	20	0.999135
ENSG00000203734	6	ECT2L	139117063	rs724406	6	139114966	T	C	0.269384	0.0281688	0.0278359	0.311557	-0.484752	0.0793637	1.009e-09	-0.0581097	0.0582057	0.31811	0.332501	12	0.958403
ENSG00000234147	6	RP3-460G2.2	141167095	rs13206873	6	141219631	T	A	0.26839	0.0452847	0.0275639	0.100404	0.566995	0.0772785	2.18382e-13	0.0798679	0.0498178	0.108891	0.307496	11	0.956252
ENSG00000146416	6	AIG1	143381633	rs3827797	6	143384965	C	T	0.11332	-0.0460245	0.0347028	0.184757	0.291586	0.0472487	6.7727e-10	-0.157842	0.121731	0.194754	0.439601	6	0.95777
ENSG00000189007	6	ADAT2	143743969	rs2496588	6	143733124	A	C	0.299205	0.0103022	0.0285459	0.718175	0.201923	0.0314658	1.38786e-10	0.0510204	0.141594	0.7186	0.806601	9	0.992364
ENSG00000235652	6	RP11-545I5.3	146136048	rs2485631	6	146190077	C	G	0.332008	-0.00288573	0.0253489	0.909364	0.400769	0.0400332	1.36489e-23	-0.00720048	0.0632547	0.90937	0.633641	11	0.999135
ENSG00000111962	6	UST	149068464	rs62434593	6	148914338	G	A	0.175944	0.0747311	0.0333955	0.0252366	-0.354196	0.0549142	1.11856e-10	-0.210988	0.0997986	0.0345035	0.501072	5	0.900293
ENSG00000055211	6	GINM1	149887430	rs9322190	6	149910187	A	G	0.338966	-0.0350711	0.0258376	0.174665	-0.209347	0.0292118	7.69204e-13	0.167526	0.125614	0.182317	0.653758	15	0.956252
ENSG00000220848	6	RPS18P9	149915220	rs117299670	6	149925332	A	G	0.0606362	-0.01763	0.0453357	0.697368	0.919469	0.141927	9.26589e-11	-0.0191741	0.0493951	0.697884	0.422235	5	0.992364
ENSG00000120265	6	PCMT1	150070579	rs9404047	6	149929174	A	C	0.343936	-0.0274931	0.0256065	0.282968	-0.22011	0.030264	3.51569e-13	0.124906	0.117596	0.288161	0.766609	20	0.95777
ENSG00000231760	6	RP11-350J20.5	150117711	rs9688412	6	150124283	A	G	0.367793	-0.0156544	0.0252197	0.534784	1.05212	0.0687652	7.62354e-53	-0.0148789	0.0239901	0.535119	0.650666	20	0.975978
ENSG00000216906	6	RP11-350J20.9	150225379	rs9322225	6	150184882	C	G	0.416501	-0.00461397	0.0248901	0.852936	0.656509	0.0657599	1.80127e-23	-0.00702804	0.0379193	0.852961	0.447603	20	0.999135
ENSG00000111981	6	ULBP1	150285143	rs62441837	6	150300311	G	T	0.178926	-0.0197462	0.0321741	0.539393	-0.538992	0.090932	3.07732e-09	0.0366354	0.0600122	0.541553	NA	NA	0.975978
ENSG00000112031	6	MTRF1L	153308497	rs6917114	6	153311948	A	G	0.692843	0.00452089	0.0267312	0.865699	-0.989982	0.0513356	7.24738e-83	-0.00456664	0.0270027	0.865704	0.564338	20	0.999135
ENSG00000074706	6	IPCEF1	154475631	rs13204981	6	154749696	G	C	0.507952	-0.0107279	0.0250522	0.668489	-0.295654	0.0467155	2.47048e-10	0.0362853	0.0849286	0.669201	0.344281	20	0.992364
ENSG00000235381	6	RP11-477D19.2	155574273	rs1331212	6	155575431	T	C	0.428429	0.0478517	0.0247197	0.0528957	0.513725	0.047785	5.87779e-27	0.0931465	0.0488924	0.0567626	0.595453	20	0.956252
ENSG00000078269	6	SYNJ2	158402888	rs147988032	6	158402592	G	A	0.0467197	0.0446813	0.0577079	0.438774	-0.899756	0.128779	2.81208e-12	-0.0496594	0.0645299	0.441563	0.977295	4	0.970264
ENSG00000122335	6	SERAC1	158530536	rs12662156	6	158589039	T	G	0.134195	0.00910524	0.0352523	0.796185	0.491838	0.0659884	9.09619e-14	0.0185127	0.0717176	0.796304	0.336594	8	0.995893
ENSG00000272047	6	GTF2H5	158589384	rs6919700	6	158604697	A	G	0.430417	-0.0152235	0.0251261	0.54459	0.2396	0.0349492	7.09814e-12	-0.0635371	0.105276	0.546155	0.64829	4	0.975978
ENSG00000146425	6	DYNLT1	159057506	rs73016239	6	159057419	A	G	0.176938	-0.0194262	0.0342101	0.570137	0.272196	0.0493667	3.5126e-08	-0.0713684	0.126347	0.572168	0.299023	10	0.982298
ENSG00000130363	6	RSPH3	159393903	rs12192363	6	159422699	G	T	0.026839	0.0876721	0.10433	0.400722	-0.907231	0.125264	4.40313e-13	-0.096637	0.11577	0.403867	0.580034	5	0.967097
ENSG00000233682	6	RP11-13P5.2	159586941	rs211578	6	159598631	T	C	0.478131	0.0237417	0.0245582	0.333669	-0.263237	0.0450924	5.29192e-09	-0.0901913	0.0945637	0.340204	0.483299	6	0.964892
ENSG00000237927	6	RP3-393E18.2	160007987	rs7752693	6	160096315	T	C	0.790258	-0.0341276	0.0328758	0.299235	-0.365291	0.0632611	7.72572e-09	0.0934258	0.0914417	0.306924	0.677542	5	0.95777
ENSG00000112110	6	MRPL18	160210844	rs9365097	6	160211259	A	G	0.757455	-0.0403105	0.031897	0.206312	-0.264919	0.0355292	8.89401e-14	0.152162	0.12212	0.212764	0.896599	18	0.95777
ENSG00000112530	6	PACRG	163148164	rs66594243	6	163169024	C	T	0.12326	0.053324	0.0525657	0.310379	1.12537	0.0891507	1.57221e-36	0.0473835	0.0468603	0.311937	0.373487	20	0.95777
ENSG00000198818	6	SFT2D1	166733216	rs4709112	6	166751839	G	A	0.754473	0.00860048	0.026526	0.745765	0.276101	0.0404016	8.26328e-12	0.0311498	0.0961816	0.746041	0.962562	5	0.993161
ENSG00000233231	6	HNRNPA1P49	166748056	rs7757549	6	166744262	G	C	0.754473	0.00505395	0.0268166	0.850513	-0.379186	0.0485564	5.75588e-15	-0.0133284	0.0707421	0.850556	0.961175	5	0.999135
ENSG00000120440	6	TTLL2	167738574	rs10946231	6	167620342	G	A	0.445328	0.0187864	0.0245661	0.444433	-0.449777	0.0513672	2.02114e-18	-0.0417683	0.0548263	0.446162	0.631266	20	0.970264
ENSG00000130396	6	MLLT4	168227602	rs9364206	6	168312624	T	C	0.351889	0.0302476	0.0249189	0.224809	0.235277	0.035116	2.0843e-11	0.128562	0.107637	0.232322	0.857438	13	0.95777
ENSG00000229921	6	KIF25-AS1	168393502	rs2516808	6	168404976	C	T	0.565606	0.00967604	0.0247809	0.696194	-0.605457	0.0675278	3.07356e-19	-0.0159814	0.040968	0.696467	0.472419	20	0.992364
ENSG00000125337	6	KIF25	168396921	rs4708627	6	168433040	A	G	0.82505	0.0596336	0.0342249	0.0814367	-0.593988	0.0852138	3.15681e-12	-0.100395	0.0593917	0.0909527	0.118117	4	0.956252
ENSG00000112562	6	SMOC2	168841831	rs9456212	6	168978201	A	G	0.429423	0.00328217	0.0252672	0.896647	-0.223198	0.0382401	5.32278e-09	-0.0147052	0.113233	0.896672	NA	NA	0.999135
ENSG00000226194	6	RP1-137D17.1	169770093	rs438465	6	169820381	C	T	0.83996	0.0211006	0.032303	0.513621	0.815799	0.0932805	2.21722e-18	0.0258649	0.0397071	0.514792	0.935447	20	0.975978
ENSG00000184465	6	WDR27	169857307	rs6459652	6	170065894	C	T	0.254473	0.00286811	0.032213	0.929053	-0.221776	0.0318919	3.55074e-12	-0.0129325	0.145262	0.929059	0.452958	20	0.999135
ENSG00000185127	6	C6orf120	170102233	rs3211062	6	170108799	T	C	0.326044	0.0280101	0.0268092	0.296119	0.258284	0.0367039	1.96461e-12	0.108447	0.104935	0.301386	0.774536	20	0.95777
ENSG00000130024	6	PHF10	170104001	rs7768116	6	170109700	T	G	0.176938	0.0204075	0.0315318	0.517501	0.313393	0.0434818	5.7008e-13	0.0651179	0.101019	0.51918	0.53593	20	0.975978
ENSG00000130023	6	ERMARD	170151718	rs4716382	6	170097854	G	A	0.294235	0.0307041	0.0273837	0.262179	0.245546	0.0369984	3.2084e-11	0.125044	0.113102	0.268905	0.867338	20	0.95777
ENSG00000236173	6	RP1-182D15.2	170209414	rs12193054	6	170210741	T	C	0.05666	-0.0644008	0.0597463	0.281076	-0.812342	0.123533	4.83589e-11	0.0792779	0.0745297	0.287461	0.204171	10	0.95777
ENSG00000273100	6	RP11-302L19.3	170493905	rs60265470	6	170450825	T	C	0.267396	0.0094139	0.0260501	0.717819	-0.520263	0.0725856	7.63335e-13	-0.0180945	0.0501346	0.71816	0.228574	15	0.992364
ENSG00000112584	6	FAM120B	170599791	rs9366213	6	170655880	A	G	0.125249	0.0218416	0.0481522	0.650121	-0.285808	0.0492433	6.47533e-09	-0.0764205	0.168991	0.651113	0.959439	6	0.992364
ENSG00000242611	7	AC093627.8	77038	rs36073850	7	58458	C	T	0.331014	0.0351908	0.0258224	0.172945	0.90148	0.0842685	1.0432e-26	0.0390367	0.0288759	0.176415	0.575315	20	0.956252
ENSG00000242474	7	AC093627.9	135853	rs150404688	7	162807	A	G	0.0258449	0.107164	0.0675313	0.112541	1.22719	0.20233	1.31705e-09	0.0873247	0.0568815	0.124733	0.690961	11	0.956252
ENSG00000240859	7	AC093627.10	149597	rs76029673	7	161970	A	G	0.0367793	0.0557101	0.0611927	0.362609	-1.35303	0.142819	2.6992e-21	-0.0411743	0.0454348	0.364814	0.518217	10	0.964892
ENSG00000261795	7	RP11-90P13.1	161765	rs76029673	7	161970	A	G	0.0367793	0.0557101	0.0611927	0.362609	1.92452	0.185772	3.78569e-25	0.0289475	0.0319189	0.364455	0.525759	13	0.964892
ENSG00000197461	7	PDGFA	536895	rs1129403	7	536982	A	G	0.354871	0.0330636	0.0283337	0.243236	0.234067	0.0390552	2.05704e-09	0.141257	0.123323	0.252033	0.993073	10	0.95777
ENSG00000223855	7	AC147651.3	560028	rs9801322	7	564240	G	A	0.175944	-0.0122281	0.0322364	0.704445	0.958866	0.0578302	9.60685e-62	-0.0127527	0.0336281	0.70452	0.935103	20	0.992364
ENSG00000164818	7	HEATR2	766338	rs7802407	7	832603	C	T	0.549702	-0.0266164	0.0245905	0.279081	-0.313873	0.0420179	8.02024e-14	0.0847999	0.0791636	0.28408	0.845717	20	0.95777
ENSG00000224079	7	AC091729.7	1114086	rs13233139	7	1112868	T	C	0.121272	-0.0656647	0.0353794	0.0634512	0.58768	0.0980646	2.06281e-09	-0.111735	0.063023	0.0762399	0.426134	8	0.956252
ENSG00000178381	7	ZFAND2A	1191707	rs2960837	7	1203957	G	A	0.616302	-0.0588596	0.0256876	0.0219427	-0.606669	0.0510764	1.54605e-32	0.0970209	0.0431227	0.0244566	0.499213	20	0.858106
ENSG00000229043	7	AC091729.9	1200010	rs2960837	7	1203957	G	A	0.616302	-0.0588596	0.0256876	0.0219427	-1.06735	0.0524974	6.77484e-92	0.0551455	0.0242191	0.0227893	0.829836	20	0.857802
ENSG00000273230	7	RP11-1246C19.1	1504133	rs62435329	7	1504293	C	G	0.0636183	-0.0628634	0.0603265	0.297387	0.478624	0.0832145	8.83542e-09	-0.131342	0.128093	0.305193	NA	NA	0.95777
ENSG00000164880	7	INTS1	1509913	rs56173921	7	1540535	C	A	0.464215	0.00900861	0.024531	0.713444	-0.595846	0.0428089	4.87458e-44	-0.015119	0.0411844	0.71354	0.572275	20	0.992364
ENSG00000198517	7	MAFK	1570350	rs3735657	7	1595296	T	C	0.361829	0.00711884	0.0254061	0.779322	0.17436	0.031453	2.96459e-08	0.0408284	0.145897	0.779597	0.477817	6	0.995426
ENSG00000164855	7	TMEM184A	1581871	rs4725207	7	1585243	T	C	0.617296	0.0177782	0.0259381	0.493086	0.251886	0.0454126	2.91269e-08	0.0705803	0.103759	0.496356	0.974839	10	0.975978
ENSG00000230487	7	PSMG3-AS1	1609709	rs60961513	7	1614367	C	T	0.0656064	0.0100017	0.0487923	0.837583	0.738835	0.10042	1.87413e-13	0.0135371	0.0660651	0.837646	0.236154	5	0.999135
ENSG00000122687	7	FTSJ2	2273866	rs34418140	7	2278183	T	C	0.341948	0.0200996	0.0266844	0.451308	0.29333	0.0374157	4.51438e-15	0.0685221	0.0913895	0.453386	0.392671	20	0.972198
ENSG00000106263	7	EIF3B	2393721	rs4721656	7	2415771	C	T	0.219682	0.0503727	0.0335101	0.132785	0.630075	0.0474157	2.70571e-40	0.0799472	0.0535235	0.135259	0.671013	20	0.956252
ENSG00000106012	7	IQCE	2598632	rs59287192	7	2648107	A	C	0.12326	-0.0105676	0.0309978	0.733169	0.432639	0.0650524	2.91848e-11	-0.0244259	0.0717423	0.733505	0.436921	7	0.993161
ENSG00000146535	7	GNA12	2767746	rs208354	7	2780863	A	C	0.119284	0.0257075	0.03735	0.491273	-0.381185	0.0485276	3.99729e-15	-0.067441	0.0983594	0.492928	0.860671	20	0.975978
ENSG00000157927	7	RADIL	4836686	rs114921234	7	4835501	G	T	0.0198807	0.129932	0.121806	0.286102	0.876953	0.126406	3.98919e-12	0.148163	0.140529	0.291735	0.634326	5	0.95777
ENSG00000196204	7	RNF216P1	5013619	rs9639893	7	5036645	C	T	0.110338	0.0528257	0.0467596	0.25859	-0.894912	0.0801566	6.0803e-29	-0.0590289	0.0525173	0.261017	0.205259	20	0.95777
ENSG00000159904	7	ZNF890P	5160870	rs74877311	7	5878371	G	T	0.0854871	-0.0321457	0.0475927	0.499401	1.21313	0.145639	8.10291e-17	-0.0264981	0.0393601	0.500805	0.808711	20	0.975978
ENSG00000164638	7	SLC29A4	5314000	rs4724493	7	5311319	C	T	0.705765	-0.0456508	0.0253724	0.0719814	-0.275647	0.0489031	1.73448e-08	0.165613	0.0966224	0.086524	0.481188	4	0.956252
ENSG00000237738	7	RNF216-IT1	5702063	rs852420	7	5701591	A	G	0.0606362	0.00855905	0.0482534	0.859212	0.414918	0.0721978	9.08607e-09	0.0206283	0.116352	0.859278	0.990436	11	0.999135
ENSG00000235944	7	ZNF815P	5862791	rs3735290	7	5873245	C	T	0.940358	-0.0197548	0.0633504	0.755167	0.65175	0.112101	6.10224e-09	-0.0303104	0.0973402	0.755507	0.841485	8	0.993161
ENSG00000122674	7	CCZ1	5938356	rs4476910	7	6884764	C	A	0.491054	0.00753311	0.0250531	0.763655	0.856571	0.0680466	2.4583e-36	0.0087945	0.0292565	0.763719	0.705913	20	0.993161
ENSG00000122512	7	PMS2	6012870	rs3779108	7	6056157	C	T	0.237575	-0.0259202	0.02748	0.345558	-0.59326	0.0609672	2.22836e-22	0.0436911	0.0465374	0.347814	0.141237	20	0.964892
ENSG00000086232	7	EIF2AK1	6061881	rs3779108	7	6056157	C	T	0.237575	-0.0259202	0.02748	0.345558	-0.191878	0.0342443	2.10424e-08	0.135087	0.145231	0.352293	NA	NA	0.964892
ENSG00000178397	7	FAM220A	6369040	rs6952125	7	6370194	T	C	0.455268	-0.00138649	0.0245419	0.954948	-0.188449	0.0301398	4.03953e-10	0.00735738	0.130236	0.95495	NA	NA	0.999135
ENSG00000164535	7	DAGLB	6448757	rs13235365	7	6456091	T	C	0.238569	-0.0463435	0.0286403	0.105636	0.788915	0.05433	8.94747e-48	-0.0587433	0.0365281	0.107798	0.0213085	20	0.956252
ENSG00000136240	7	KDELR2	6485584	rs6796	7	6502367	C	T	0.246521	0.054964	0.0264312	0.0375699	0.19812	0.0339565	5.39446e-09	0.277428	0.14163	0.0501345	0.90285	6	0.938271
ENSG00000136247	7	ZDHHC4	6617065	rs11559147	7	6617247	G	C	0.740557	-0.0174606	0.0252171	0.488679	0.307399	0.0331947	2.0349e-20	-0.0568011	0.0822628	0.48989	0.209555	17	0.975978
ENSG00000205903	7	ZNF316	6676953	rs940870	7	6681619	T	C	0.243539	0.0273806	0.026982	0.310214	0.254666	0.0380951	2.30917e-11	0.107516	0.107164	0.315726	NA	NA	0.95777
ENSG00000187953	7	PMS2CL	6749759	rs10236353	7	6776366	C	T	0.238569	0.0101412	0.0317433	0.749366	-0.741126	0.0815825	1.04293e-19	-0.0136835	0.0428577	0.749516	0.0444969	20	0.993161
ENSG00000146574	7	CCZ1B	6833765	rs4476910	7	6884764	C	A	0.491054	0.00753311	0.0250531	0.763655	-0.972758	0.0679877	1.95457e-46	-0.00774407	0.0257604	0.763705	0.615113	20	0.993161
ENSG00000106392	7	C1GALT1	7196565	rs11771259	7	7277215	G	C	0.119284	0.0437142	0.0345717	0.206068	0.770306	0.0710314	2.11585e-27	0.0567491	0.0451845	0.209137	0.989027	20	0.95777
ENSG00000272732	7	RP5-1159O4.2	7589735	rs2348337	7	7611330	G	A	0.703777	-0.00254741	0.0264914	0.923393	0.373034	0.0415813	2.93287e-19	-0.00682889	0.0710201	0.923398	0.810707	20	0.999135
ENSG00000272894	7	RP5-1159O4.1	7592093	rs12702621	7	7606539	C	G	0.950298	0.0749162	0.0916646	0.413765	0.627855	0.0690347	9.47879e-20	0.119321	0.146585	0.415641	0.990654	14	0.969599
ENSG00000106399	7	RPA3	7676149	rs3735460	7	7679885	A	G	0.0914513	-0.0206788	0.0438854	0.637498	0.535991	0.0764813	2.41527e-12	-0.0385805	0.082062	0.638256	0.86827	20	0.991481
ENSG00000146530	7	VWDE	12370511	rs6945190	7	12357020	G	A	0.514911	-0.0516689	0.0245297	0.0351706	-0.431479	0.065731	5.22718e-11	0.119748	0.0597054	0.0448933	0.404642	20	0.92716
ENSG00000006747	7	SCIN	12610203	rs6972418	7	12597907	A	G	0.459245	0.00734445	0.0249966	0.768897	-0.389031	0.0558318	3.21692e-12	-0.0188788	0.0643106	0.769096	0.140546	14	0.995426
ENSG00000171243	7	SOSTDC1	16501106	rs1921831	7	16487259	A	G	0.923459	-0.0395065	0.0631382	0.531502	-0.899036	0.113101	1.88056e-15	0.0439432	0.070446	0.532769	0.378994	6	0.975978
ENSG00000272361	7	GS1-166A23.2	16633253	rs7807897	7	16626210	T	G	0.397614	-0.0299053	0.0250575	0.232687	0.357724	0.0642262	2.55099e-08	-0.0835988	0.0716371	0.24322	0.910638	11	0.95777
ENSG00000237773	7	AC003075.4	17319458	rs138250592	7	17301557	T	G	0.0149105	0.180326	0.119793	0.132243	1.95216	0.227727	1.01368e-17	0.0923726	0.0623033	0.138173	0.660341	4	0.956252
ENSG00000271133	7	CTA-293F17.1	20367922	rs2240046	7	20371273	G	C	0.0536779	0.0791596	0.0574827	0.16848	-1.04071	0.117354	7.44082e-19	-0.0760631	0.0558961	0.173579	0.00072623	5	0.956252
ENSG00000105877	7	DNAH11	21582833	rs976518	7	21581723	A	G	0.455268	-0.00254354	0.0253011	0.919923	-0.465764	0.0634702	2.16301e-13	0.00546101	0.0543268	0.91993	0.4243	20	0.999135
ENSG00000179428	7	AC073072.5	22765014	rs1800795	7	22766645	G	C	0.584493	-0.00765646	0.0246016	0.755635	-0.554769	0.065271	1.90467e-17	0.0138012	0.0443754	0.755793	0.136074	19	0.993161
ENSG00000196683	7	TOMM7	22852251	rs2270103	7	22862722	T	C	0.331014	-0.00534003	0.0251478	0.831837	-0.309988	0.0310968	2.09396e-23	0.0172266	0.0811435	0.831875	0.394021	20	0.998119
ENSG00000228649	7	AC005682.5	22893797	rs75747599	7	22918488	T	C	0.0377734	0.117085	0.101182	0.247205	0.859358	0.115827	1.17731e-13	0.136247	0.119165	0.252894	0.0480258	11	0.95777
ENSG00000230658	7	KLHL7-AS1	23140847	rs10256524	7	23144947	C	T	0.34493	-0.0170264	0.0263876	0.518769	1.00068	0.0582543	3.89431e-66	-0.0170148	0.0263883	0.519065	0.400172	20	0.975978
ENSG00000136243	7	NUPL2	23221446	rs6970694	7	23250828	C	T	0.326044	-0.0347445	0.027117	0.200094	-0.341709	0.0480197	1.11086e-12	0.101679	0.0806331	0.207308	0.521092	20	0.95777
ENSG00000226816	7	AC005082.12	23245632	rs858306	7	23242754	T	A	0.369781	-0.0135751	0.0252675	0.591091	0.569042	0.0643436	9.25118e-19	-0.0238561	0.0444854	0.591774	0.414186	20	0.989162
ENSG00000136235	7	GPNMB	23275586	rs11980840	7	23161406	A	G	0.343936	-0.0184585	0.0269339	0.493139	-0.262946	0.0459215	1.02834e-08	0.0701988	0.103162	0.496207	0.420299	20	0.975978
ENSG00000188732	7	FAM221A	23719749	rs722294	7	23746585	C	A	0.520875	-0.0164826	0.024961	0.50904	-0.408019	0.0427301	1.31284e-21	0.0403966	0.0613222	0.510049	0.395026	20	0.975978
ENSG00000196335	7	STK31	23749786	rs6962859	7	23747944	T	C	0.636183	-0.000698996	0.0258418	0.978421	-0.336267	0.0507762	3.53105e-11	0.00207869	0.0768497	0.978421	0.468788	9	0.999135
ENSG00000105928	7	DFNA5	24737972	rs2237324	7	24781792	G	A	0.250497	0.020313	0.0284852	0.475779	-0.37537	0.0536044	2.51251e-12	-0.0541146	0.0762781	0.478053	0.79379	6	0.975978
ENSG00000214870	7	AC004540.5	26438213	rs976347	7	26440708	G	T	0.393638	0.0433269	0.0245917	0.0780944	-0.337519	0.0578072	5.26099e-09	-0.128369	0.0761051	0.0916552	NA	NA	0.956252
ENSG00000233429	7	HOTAIRM1	27135266	rs706018	7	27138754	G	T	0.917495	-0.0249713	0.0520621	0.631481	-0.85948	0.0657356	4.58716e-39	0.029054	0.0606147	0.63171	0.0627792	20	0.991228
ENSG00000105997	7	HOXA3	27145803	rs189603965	7	27138557	T	A	0.0586481	-0.0839398	0.0770649	0.276062	0.625648	0.110387	1.44649e-08	-0.134165	0.12543	0.284783	0.189898	10	0.95777
ENSG00000253552	7	HOXA-AS2	27147396	rs706017	7	27139878	A	G	0.911531	-0.0257905	0.0520116	0.619993	-0.559283	0.0806088	3.97023e-12	0.0461135	0.0932341	0.620883	0.130848	16	0.991228
ENSG00000106004	7	HOXA5	27180671	rs189396198	7	26971786	C	T	0.0854871	-0.076615	0.0616234	0.213765	0.478784	0.0870773	3.83297e-08	-0.16002	0.131957	0.225259	0.0370314	14	0.95777
ENSG00000240990	7	HOXA11-AS	27224137	rs148256116	7	27232299	A	G	0.026839	0.0170559	0.0791631	0.829415	0.987641	0.105829	1.0346e-20	0.0172693	0.0801751	0.829459	NA	NA	0.997923
ENSG00000106049	7	HIBADH	27565061	rs11550134	7	27702390	A	C	0.247515	-0.00288927	0.0295535	0.922119	0.252933	0.0370052	8.19712e-12	-0.0114231	0.116855	0.922128	0.477002	12	0.999135
ENSG00000234336	7	JAZF1-AS1	28219941	rs2893312	7	28170403	C	T	0.225646	-0.0275746	0.0317975	0.385835	-0.404813	0.0514904	3.78333e-15	0.0681169	0.079025	0.388706	0.660619	17	0.964892
ENSG00000272568	7	CTB-113D17.1	29019583	rs11978975	7	29036108	T	C	0.084493	-0.0304341	0.0510843	0.551333	0.43494	0.0751145	7.02362e-09	-0.0699731	0.118071	0.553426	0.144668	3	0.975978
ENSG00000106066	7	CPVL	29034847	rs245883	7	29187946	A	G	0.489066	0.000561716	0.0245733	0.981763	0.361691	0.046762	1.03636e-14	0.00155303	0.0679403	0.981763	0.00664321	14	0.999135
ENSG00000106069	7	CHN2	29161890	rs3828979	7	29519298	A	G	0.372763	0.0307799	0.0260155	0.236754	-0.455043	0.0430847	4.48998e-26	-0.0676417	0.0575291	0.239682	0.500243	20	0.95777
ENSG00000223813	7	AC007255.8	29553841	rs190386206	7	29731034	C	G	0.0159046	-0.109218	0.127805	0.392791	1.64562	0.208199	2.69923e-15	-0.0663689	0.0781163	0.395539	0.792197	5	0.964892
ENSG00000225264	7	ZNRF2P2	29638411	rs850113	7	29721372	G	C	0.428429	-0.030925	0.0258494	0.23156	0.366472	0.0665758	3.70048e-08	-0.0843857	0.0721825	0.242379	0.622551	5	0.95777
ENSG00000196295	7	AC005154.6	30555925	rs2529437	7	30630094	G	A	0.756461	0.0710696	0.027316	0.00927492	-1.02319	0.0504156	1.42046e-91	-0.0694588	0.0269154	0.00986179	0.927611	20	0.739482
ENSG00000244480	7	AC005154.7	30562759	rs38433	7	30553662	A	T	0.811133	0.0554092	0.0294453	0.0598673	-0.645684	0.0704435	4.90976e-20	-0.0858147	0.0465544	0.065282	0.876263	20	0.956252
ENSG00000226874	7	AC005154.8	30583669	rs38464	7	30584675	A	G	0.815109	0.0477709	0.0295129	0.105523	-0.872955	0.0913367	1.20578e-21	-0.0547232	0.0342895	0.110507	0.599959	20	0.956252
ENSG00000106113	7	CRHR2	30692200	rs24003	7	30748323	C	T	0.606362	-0.0232246	0.0252971	0.358581	0.647556	0.0618607	1.21218e-25	-0.035865	0.0392155	0.360421	0.791597	13	0.964892
ENSG00000154678	7	PDE1C	31790793	rs17336658	7	32063954	C	T	0.0884692	-0.0216811	0.0384168	0.572506	-0.499524	0.0873542	1.0755e-08	0.0434035	0.0772805	0.574364	0.90426	9	0.983343
ENSG00000229358	7	DPY19L1P1	32620561	rs4723176	7	32667598	C	T	0.742545	-0.00947064	0.0279805	0.735008	0.398644	0.0529555	5.15582e-14	-0.0237571	0.0702601	0.735264	0.914284	20	0.993161
ENSG00000273014	7	RP11-225B17.2	32798494	rs7459093	7	32821323	C	T	0.352883	-0.0205024	0.0257319	0.425585	0.28036	0.0507811	3.37177e-08	-0.0731288	0.0927325	0.430346	0.886693	6	0.969599
ENSG00000205763	7	RP9P	32956427	rs73101892	7	32963898	A	G	0.185885	-0.0317129	0.02977	0.286756	-0.313445	0.038236	2.45132e-16	0.101175	0.0957753	0.290794	0.744114	20	0.95777
ENSG00000122642	7	FKBP9	32997017	rs75572285	7	33150311	T	C	0.054672	0.0239255	0.060755	0.693726	0.419265	0.0650527	1.15599e-10	0.0570653	0.145179	0.694268	0.746979	17	0.992364
ENSG00000164610	7	RP9	33134409	rs73101892	7	32963898	A	G	0.185885	-0.0317129	0.02977	0.286756	0.396883	0.0691064	9.29764e-09	-0.0799049	0.076289	0.294916	0.580642	5	0.95777
ENSG00000271122	7	RP11-379H18.1	35734824	rs10261410	7	35715148	T	C	0.543738	0.0250621	0.0245215	0.306758	0.352974	0.0379582	1.4176e-20	0.0710027	0.0698895	0.309664	0.415587	14	0.95777
ENSG00000122547	7	EEPD1	36192758	rs11765494	7	36304233	A	C	0.5	-0.034577	0.0245968	0.159797	-0.380025	0.0515639	1.70646e-13	0.0909861	0.065891	0.167323	0.0897466	17	0.956252
ENSG00000227191	7	TRGC2	38279181	rs62443340	7	38261217	C	A	0.115308	0.0574383	0.0348218	0.0990467	-0.54817	0.0862588	2.08498e-10	-0.104782	0.0656287	0.110358	0.470853	18	0.956252
ENSG00000211698	7	TRGV4	38393316	rs67869810	7	38392254	G	A	0.251491	-0.0105162	0.0256193	0.681453	-0.568261	0.068382	9.56244e-17	0.0185059	0.0451386	0.681821	0.931192	20	0.992364
ENSG00000078053	7	AMPH	38423305	rs17171377	7	38510529	T	A	0.137177	0.0104111	0.0377926	0.782948	0.46317	0.0721888	1.39815e-10	0.0224779	0.0816707	0.783142	0.680995	11	0.995426
ENSG00000006715	7	VPS41	38762563	rs2214666	7	38799865	T	C	0.186879	-0.00566219	0.0303066	0.851794	-0.307897	0.0519092	3.00266e-09	0.0183899	0.0984798	0.851866	0.449526	6	0.999135
ENSG00000188185	7	LINC00265	39773231	rs12701758	7	39772995	A	G	0.620278	0.0243453	0.0255647	0.340943	-0.345308	0.0433175	1.56675e-15	-0.0705031	0.0745609	0.344364	0.505645	16	0.964892
ENSG00000261019	7	RP11-111K18.2	42940871	rs598194	7	42948857	T	C	0.870775	0.00559719	0.0472369	0.905678	0.673583	0.107366	3.52586e-10	0.00830958	0.0701403	0.905695	0.988268	8	0.999135
ENSG00000106603	7	COA1	43648055	rs849172	7	43765667	C	T	0.414513	-0.00563249	0.0246757	0.819443	-0.425064	0.0447782	2.25218e-21	0.0132509	0.0580685	0.819495	0.868522	20	0.996654
ENSG00000106605	7	BLVRA	43798279	rs73101429	7	43848608	A	G	0.121272	-0.0285985	0.0356317	0.422197	-0.310282	0.0475561	6.82072e-11	0.0921694	0.115702	0.425678	0.504654	7	0.969599
ENSG00000241057	7	AC004985.12	44001189	rs146175248	7	44021672	G	T	0.125249	0.021839	0.0370452	0.55551	0.59811	0.0677764	1.09704e-18	0.0365133	0.0620751	0.55639	0.701253	20	0.975978
ENSG00000239556	7	AC004951.5	44024593	rs377173514	7	44038074	A	G	0.125249	0.026616	0.0370219	0.472187	0.669999	0.0919031	3.09314e-13	0.0397254	0.0555247	0.474328	0.819495	20	0.975978
ENSG00000228903	7	RASA4CP	44066550	rs11765130	7	44061680	T	A	0.272366	-0.0247105	0.0261852	0.345333	-0.419702	0.04656	1.98284e-19	0.0588763	0.0627309	0.34796	0.0991465	20	0.964892
ENSG00000235314	7	LINC00957	44078770	rs57151783	7	44093466	A	G	0.240557	-0.0358154	0.026559	0.177491	-0.335399	0.0384039	2.4701e-18	0.106784	0.0801247	0.182621	0.349433	13	0.956252
ENSG00000122678	7	POLM	44111846	rs28382637	7	44120037	C	T	0.0854871	0.0154872	0.0395156	0.695112	0.5816	0.0688959	3.12704e-17	0.0266286	0.0680161	0.695424	0.875633	19	0.992364
ENSG00000106628	7	POLD2	44154286	rs79902400	7	44178393	T	C	0.0159046	0.0439193	0.151876	0.772446	-1.37975	0.17401	2.2068e-15	-0.0318313	0.110148	0.772592	0.633134	4	0.995426
ENSG00000106633	7	GCK	44183872	rs887687	7	44185805	G	C	0.292247	0.0426253	0.0297565	0.15201	-0.393119	0.0688672	1.14069e-08	-0.108428	0.0780403	0.164714	0.260027	8	0.956252
ENSG00000106636	7	YKT6	44240567	rs11540050	7	44240664	T	G	0.0497018	0.00311988	0.0639791	0.961107	-0.436135	0.0698439	4.25361e-10	-0.00715347	0.1467	0.961109	0.963792	4	0.999135
ENSG00000015676	7	NUDCD3	44418720	rs10246651	7	44475750	T	C	0.16501	-0.00296102	0.0314823	0.925067	0.446033	0.0393103	7.72318e-30	-0.00663857	0.0705853	0.925069	0.00993903	20	0.999135
ENSG00000136270	7	TBRG4	45139699	rs4553	7	45139892	A	G	0.27336	-0.0389747	0.0305171	0.201552	0.262269	0.0330515	2.10204e-15	-0.148606	0.117855	0.207339	0.296123	16	0.95777
ENSG00000214765	7	SEPT7P2	45763379	rs6961888	7	45749534	G	A	0.43837	-0.0210474	0.025035	0.400506	0.209819	0.0368178	1.20621e-08	-0.100312	0.120609	0.405569	0.936167	5	0.967097
ENSG00000272556	7	RP11-638I8.1	45854201	rs3735666	7	45761952	C	A	0.17992	0.024424	0.036123	0.498956	-0.700061	0.0567901	6.46733e-35	-0.0348884	0.0516773	0.4996	0.87019	20	0.975978
ENSG00000183696	7	UPP1	48128225	rs13228276	7	48140799	T	G	0.60338	-0.0197545	0.0248562	0.426756	0.237781	0.0371222	1.50022e-10	-0.0830785	0.105336	0.430285	0.845597	3	0.969599
ENSG00000132436	7	FIGNL1	50511831	rs12154303	7	50515627	A	G	0.457256	0.0270967	0.0250632	0.279637	0.645563	0.0428607	2.88422e-51	0.0419737	0.0389237	0.280873	0.448546	20	0.95777
ENSG00000132432	7	SEC61G	54819943	rs2699242	7	54843648	G	A	0.055666	0.0508744	0.0622688	0.413921	-0.465011	0.0682359	9.44237e-12	-0.109405	0.134867	0.417249	0.623572	4	0.969599
ENSG00000226278	7	PSPHP1	55832490	rs6972291	7	55802063	C	T	0.234592	0.0193267	0.0283123	0.494843	1.14295	0.0517141	3.07067e-108	0.0169095	0.0247831	0.495049	0.613622	20	0.975978
ENSG00000178665	7	ZNF713	55955169	rs6958601	7	55939374	T	C	0.457256	-0.0412813	0.0251879	0.101227	-0.466372	0.0623286	7.29391e-14	0.0885158	0.0552886	0.109382	0.636685	20	0.956252
ENSG00000146733	7	PSPH	56078744	rs34458430	7	55808805	G	A	0.235586	0.0204536	0.0283552	0.470704	0.540715	0.0538371	9.80907e-24	0.037827	0.0525753	0.471844	0.527744	20	0.975978
ENSG00000129103	7	SUMF2	56131695	rs12154781	7	56074020	A	G	0.205765	0.00907228	0.027276	0.739428	0.458303	0.0489013	7.11659e-21	0.0197954	0.0595527	0.739586	0.677613	20	0.993161
ENSG00000185290	7	NUPR1L	56182374	rs10232851	7	55828834	A	G	0.234592	0.020494	0.0283558	0.469838	1.11476	0.0739807	2.6195e-51	0.0183842	0.0254659	0.470347	0.539236	20	0.975978
ENSG00000234444	7	ZNF736	63767837	rs143930251	7	63243474	T	C	0.0218688	-0.0329898	0.075355	0.661537	0.881073	0.124865	1.71112e-12	-0.0374428	0.0856909	0.662146	0.658295	8	0.992364
ENSG00000196247	7	ZNF107	64126511	rs6460172	7	64126332	C	A	0.83499	-0.00262094	0.0323222	0.935372	-0.753374	0.0600873	4.62584e-36	0.00347894	0.0429042	0.935373	0.944142	20	0.999135
ENSG00000271550	7	RP11-561N12.7	64139332	rs6460172	7	64126332	C	A	0.83499	-0.00262094	0.0323222	0.935372	-0.596865	0.0843344	1.46923e-12	0.00439118	0.0541568	0.935376	0.918276	10	0.999135
ENSG00000197008	7	ZNF138	64254766	rs11974747	7	64278416	T	G	0.955268	-0.0561947	0.052861	0.287752	0.619141	0.105866	4.96542e-09	-0.0907624	0.086777	0.295595	0.541379	3	0.95777
ENSG00000182722	7	SEPHS1P1	64312775	rs10949947	7	64294153	G	A	0.590457	-0.0207882	0.0249935	0.405554	-0.899874	0.0729002	5.25399e-35	0.0231012	0.0278374	0.406616	0.44824	20	0.967097
ENSG00000213640	7	RP11-797H7.3	64323377	rs112883249	7	64286911	A	G	0.364811	0.00954648	0.0257621	0.710963	1.09602	0.0653692	4.28182e-63	0.00871013	0.0235109	0.711031	0.336474	20	0.992364
ENSG00000198039	7	ZNF273	64330550	rs7782713	7	64395275	A	G	0.470179	-0.022921	0.0245559	0.350602	0.348825	0.0443015	3.43801e-15	-0.0657092	0.070889	0.353963	0.575207	20	0.964892
ENSG00000189316	7	RP11-797H7.5	64348905	rs13223142	7	64382270	A	G	0.472167	-0.0228322	0.0245437	0.352233	0.660183	0.0588559	3.3675e-29	-0.0345847	0.0373047	0.353883	0.171781	20	0.964892
ENSG00000152926	7	ZNF117	64432154	rs13235214	7	64516150	T	C	0.482107	0.0154044	0.0245185	0.529823	0.409373	0.0394647	3.28511e-25	0.0376293	0.0600026	0.530576	0.92769	20	0.975978
ENSG00000213462	7	ERV3-1	64451187	rs13235214	7	64516150	T	C	0.482107	0.0154044	0.0245185	0.529823	0.586065	0.0466642	3.53932e-36	0.0262845	0.0418881	0.530337	0.89058	20	0.975978
ENSG00000234585	7	CCT6P3	64498732	rs13245077	7	64458820	T	C	0.400596	0.00835253	0.0252621	0.740919	0.958144	0.0577994	1.02084e-61	0.00871741	0.0263709	0.74097	0.815349	20	0.993161
ENSG00000227113	7	RP11-460N20.4	64535401	rs71562965	7	64572483	G	A	0.397614	0.00716322	0.0252698	0.776817	0.845071	0.0734178	1.16891e-30	0.00847647	0.0299116	0.776883	0.84579	20	0.995426
ENSG00000226002	7	RP11-460N20.5	64544481	rs13232826	7	64481211	C	A	0.398608	0.00672338	0.0252541	0.790064	0.951832	0.0672653	1.85669e-45	0.00706362	0.0265368	0.790099	0.866658	20	0.995893
ENSG00000164669	7	INTS4L1	64601603	rs13222578	7	64512239	T	C	0.560636	-0.0129082	0.0247894	0.602567	0.965355	0.0660497	2.23392e-48	-0.0133715	0.0256953	0.602796	0.758224	18	0.991228
ENSG00000224316	7	RP11-479O9.2	65238607	rs1852024	7	64535417	C	T	0.397614	0.00762422	0.0252706	0.762878	0.616807	0.0792136	6.88176e-15	0.0123608	0.0410008	0.763051	0.83769	20	0.993161
ENSG00000179406	7	LINC00174	65841031	rs12535325	7	66230971	A	T	0.0506958	0.0372157	0.0459151	0.417634	0.649551	0.078303	1.0826e-16	0.0572945	0.0710241	0.419844	0.00680775	5	0.969599
ENSG00000230189	7	GS1-124K5.2	65874130	rs12532650	7	66301953	T	C	0.0447316	0.045944	0.0469764	0.328063	0.866848	0.153171	1.51934e-08	0.0530012	0.0549955	0.335177	0.0338142	9	0.964892
ENSG00000237310	7	GS1-124K5.4	65958693	rs6959268	7	65812966	A	G	0.627237	-0.00404941	0.025353	0.873101	-0.491236	0.0549527	3.91792e-19	0.00824331	0.0516189	0.873121	0.501062	8	0.999135
ENSG00000226824	7	RP4-756H11.3	66119525	rs2420824	7	66131116	A	G	0.457256	-0.0102201	0.0251591	0.68458	1.07586	0.0604137	6.10251e-71	-0.00949947	0.0233912	0.684659	0.941113	16	0.992364
ENSG00000230295	7	RP11-458F8.2	66345695	rs6460317	7	66390255	G	A	0.372763	0.00320931	0.0249298	0.897568	-0.415352	0.0675453	7.78589e-10	-0.00772672	0.0600341	0.89759	0.759466	6	0.999135
ENSG00000273142	7	RP11-458F8.4	66367844	rs12698547	7	66278258	C	T	0.282306	0.00320527	0.0254792	0.899891	-0.604159	0.0452129	1.00103e-40	-0.00530534	0.0421749	0.899895	0.977331	20	0.999135
ENSG00000198874	7	TYW1	66460160	rs60666480	7	66528538	T	C	0.293241	-0.0223308	0.0282038	0.428498	0.456634	0.0533461	1.13026e-17	-0.0489031	0.0620282	0.430463	0.763654	10	0.969599
ENSG00000106610	7	STAG3L4	66767608	rs887715	7	66786384	C	T	0.39662	-0.027882	0.0271362	0.304193	-0.791854	0.0502724	6.73039e-56	0.035211	0.034342	0.305219	0.730857	20	0.95777
ENSG00000273448	7	RP11-166O4.6	66798034	rs4717364	7	66787661	T	C	0.393638	-0.0273664	0.0271377	0.31325	0.735783	0.0529407	6.49215e-44	-0.0371936	0.0369797	0.31452	0.86825	20	0.95777
ENSG00000196313	7	POM121	72349936	rs113522666	7	72417063	A	G	0.522863	-0.0636494	0.0246651	0.00986438	-0.45	0.0393079	2.4045e-30	0.141443	0.0561866	0.0118231	0.652648	20	0.778724
ENSG00000106133	7	NSUN5P2	72418120	rs62463388	7	72350361	A	G	0.659046	-0.0719162	0.0264963	0.0066437	-0.712424	0.0691521	6.88134e-25	0.100946	0.0384608	0.00867409	0.533859	20	0.712088
ENSG00000106638	7	TBL2	72983262	rs190736168	7	73006683	T	C	0.0437376	0.166972	0.0669259	0.0126	0.970517	0.103804	8.80718e-21	0.172044	0.071372	0.0159293	0.183465	4	0.825952
ENSG00000225969	7	LINC00035	73149368	rs10281200	7	73175352	G	A	0.564612	0.0171447	0.0247046	0.487691	-0.496694	0.0557247	4.95127e-19	-0.0345176	0.0498886	0.489004	0.00700812	17	0.975978
ENSG00000165171	7	WBSCR27	73248920	rs10225983	7	73258750	A	G	0.725646	0.0229423	0.0265427	0.387391	-1.03407	0.0584375	4.55733e-70	-0.0221864	0.0256988	0.387959	0.0240607	20	0.964892
ENSG00000106665	7	CLIP2	73703805	rs2261330	7	73704677	C	T	0.628231	0.0200815	0.0270633	0.458075	0.274484	0.0386194	1.18232e-12	0.0731609	0.0991329	0.460509	0.0445169	3	0.974483
ENSG00000196275	7	GTF2IRD2	74210483	rs2267812	7	74138121	A	C	0.806163	-0.0409271	0.0321394	0.202868	-0.719306	0.0581591	3.89921e-35	0.056898	0.0449173	0.205253	0.0131221	20	0.95777
ENSG00000123965	7	PMS2P5	74306894	rs2529275	7	74294925	C	T	0.798211	0.04598	0.0317532	0.147605	-1.12277	0.0861963	8.73579e-39	-0.0409523	0.0284553	0.1501	0.0295175	20	0.956252
ENSG00000184616	7	AC004166.6	74320406	rs142391349	7	74355639	A	G	0.0228628	0.00759956	0.0630416	0.904049	-1.26184	0.190562	3.55145e-11	-0.0060226	0.0499683	0.904065	0.573267	3	0.999135
ENSG00000205583	7	STAG3L1	74988448	rs6979377	7	75059111	T	C	0.809145	-0.0212505	0.0341534	0.533805	-0.813239	0.07568	6.20488e-27	0.0261307	0.0420671	0.53449	0.754523	19	0.975978
ENSG00000178809	7	TRIM73	75024337	rs1167818	7	75147065	C	G	0.228628	0.00639592	0.0284969	0.822413	-0.452496	0.0783174	7.57182e-09	-0.0141348	0.0630246	0.822545	0.852127	6	0.997532
ENSG00000223705	7	NSUN5P1	75039605	rs6944634	7	75061769	C	G	0.810139	-0.0216289	0.0341423	0.526411	-0.173139	0.0290314	2.46355e-09	0.124922	0.198305	0.528728	0.936573	7	0.975978
ENSG00000170092	7	AC018720.10	75123401	rs794364	7	75130594	G	A	0.446322	-0.00756638	0.0245705	0.758124	-0.452348	0.0657744	6.10126e-12	0.0167269	0.0543721	0.758358	0.615278	8	0.993161
ENSG00000127957	7	PMS2P3	75132254	rs62477737	7	75162278	G	A	0.814115	-0.0141954	0.0343933	0.679798	0.317955	0.0549462	7.17991e-09	-0.0446459	0.108445	0.680566	0.616668	4	0.992364
ENSG00000106178	7	CCL24	75440983	rs6467887	7	75473955	G	A	0.899602	-0.034169	0.0476084	0.472938	-0.547375	0.0927331	3.57621e-09	0.0624234	0.0876164	0.476179	0.0119165	5	0.975978
ENSG00000127948	7	POR	75528518	rs2302429	7	75614777	A	G	0.191849	0.0176175	0.0261255	0.500096	0.416022	0.0539051	1.18476e-14	0.0423475	0.0630376	0.501723	0.13754	16	0.975978
ENSG00000127952	7	STYXL1	75625656	rs11553096	7	75677216	T	C	0.10835	-0.0180702	0.05118	0.724036	0.763087	0.0705973	3.11993e-27	-0.0236804	0.0671055	0.724176	0.247978	16	0.992865
ENSG00000146700	7	SRCRB4D	76018651	rs6465120	7	76036364	G	A	0.486083	0.0161393	0.0251573	0.521174	0.548851	0.0593687	2.35697e-20	0.0294056	0.0459465	0.522175	0.0853493	20	0.975978
ENSG00000188372	7	ZP3	76026835	rs11762806	7	76188286	G	A	0.297217	0.0547403	0.0289651	0.0587746	1.08905	0.0758714	1.00721e-46	0.0502643	0.0268262	0.0609717	0.216252	20	0.956252
ENSG00000243566	7	UPK3B	76139745	rs2539598	7	76081864	G	T	0.489066	0.0241188	0.0250304	0.335256	0.422992	0.0623793	1.19371e-11	0.0570195	0.0597691	0.340085	0.700239	20	0.964892
ENSG00000205485	7	AC004980.7	76178677	rs2527936	7	76255032	G	A	0.348907	0.0592421	0.0277142	0.0325484	0.538681	0.0612533	1.43929e-18	0.109976	0.0529463	0.0377897	0.150443	20	0.903128
ENSG00000146707	7	POMZP3	76239303	rs2527935	7	76254810	T	C	0.298211	0.051356	0.0289612	0.0761833	0.830072	0.0682254	4.68125e-34	0.0618693	0.0352586	0.0793056	0.257573	20	0.956252
ENSG00000214243	7	AC004980.10	76279718	rs1638130	7	76240451	G	A	0.537773	0.0124579	0.0248471	0.616101	-0.522873	0.0730478	8.18864e-13	-0.0238259	0.0476368	0.616965	0.410696	20	0.991228
ENSG00000186704	7	DTX2P1	76607934	rs4406337	7	76632253	G	A	0.806163	0.0149143	0.0311069	0.631616	-0.562188	0.0705222	1.56401e-15	-0.026529	0.0554318	0.632231	0.97049	13	0.991228
ENSG00000242435	7	UPK3BP1	76633979	rs4406337	7	76632253	G	A	0.806163	0.0149143	0.0311069	0.631616	-0.525663	0.078263	1.85986e-11	-0.0283724	0.0593271	0.632482	0.921686	10	0.991228
ENSG00000241350	7	PMS2P11	76640868	rs4406337	7	76632253	G	A	0.806163	0.0149143	0.0311069	0.631616	-1.18476	0.0956334	3.01388e-35	-0.0125885	0.0262755	0.631871	0.998236	20	0.991228
ENSG00000233448	7	PMS2P9	76669261	rs62473684	7	76591169	T	C	0.317097	0.0210881	0.0282869	0.455964	0.570117	0.0693507	2.02181e-16	0.0369891	0.0498196	0.457808	0.96099	20	0.97445
ENSG00000205482	7	AC007000.12	76682095	rs2903899	7	76711506	G	A	0.151093	0.00425653	0.0281596	0.879851	0.592506	0.0927371	1.66874e-10	0.00718394	0.0475396	0.879885	0.240416	10	0.999135
ENSG00000127947	7	PTPN12	77166592	rs68153348	7	77218334	T	C	0.306163	-0.0138184	0.0278646	0.619958	-0.254443	0.0373953	1.01653e-11	0.0543084	0.109803	0.620882	0.140083	20	0.991228
ENSG00000214293	7	RSBN1L-AS1	77286977	rs7801062	7	77312474	T	C	0.534791	0.0267701	0.0246334	0.277153	-0.598791	0.0488441	1.49938e-34	-0.0447069	0.0412999	0.279033	0.279186	20	0.95777
ENSG00000187257	7	RSBN1L	77325760	rs6971555	7	77406739	A	G	0.384692	0.0223363	0.0260571	0.391331	-0.217107	0.0378638	9.81502e-09	-0.102882	0.121353	0.396558	0.429099	13	0.965929
ENSG00000075213	7	SEMA3A	83585093	rs701320	7	83606518	A	G	0.787276	-0.00193797	0.0265335	0.941776	-0.340568	0.0444454	1.82177e-14	0.00569041	0.0779131	0.941778	0.55559	14	0.999135
ENSG00000153993	7	SEMA3D	84624869	rs12536409	7	84721127	T	G	0.282306	-0.0268964	0.0297228	0.365514	0.506714	0.0599783	2.9561e-17	-0.05308	0.0589935	0.368247	0.973822	10	0.964892
ENSG00000182165	7	TP53TG1	86954541	rs11975766	7	86979342	G	A	0.0228628	0.0117953	0.109963	0.914578	-0.76195	0.121858	4.03303e-10	-0.0154804	0.144339	0.91459	NA	NA	0.999135
ENSG00000235436	7	DPY19L2P4	89748714	rs117400415	7	89748700	G	C	0.189861	0.0548617	0.030326	0.0704417	0.763954	0.090825	4.05575e-17	0.0718128	0.0406039	0.0769571	0.145665	20	0.956252
ENSG00000157214	7	STEAP2	89796904	rs194528	7	89862998	A	T	0.870775	0.0383771	0.039739	0.33418	0.544982	0.0607532	2.95373e-19	0.070419	0.0733393	0.336964	0.742964	20	0.964892
ENSG00000225498	7	AC002064.5	89941810	rs10266179	7	89909982	A	G	0.557654	0.0442351	0.0250411	0.0773126	0.441318	0.064957	1.09066e-11	0.100234	0.0586283	0.0873297	0.0457825	14	0.956252
ENSG00000105793	7	GTPBP10	89964537	rs917660	7	90032932	A	G	0.254473	-0.0444532	0.0292151	0.128113	-0.503609	0.0557297	1.61559e-19	0.0882693	0.0588281	0.133495	0.219499	20	0.956252
ENSG00000223969	7	AC002456.2	90219933	rs4728907	7	90223655	C	G	0.955268	0.0597483	0.0564826	0.290139	-1.49212	0.135905	4.81337e-28	-0.0400426	0.0380292	0.292368	0.187128	16	0.95777
ENSG00000157259	7	GATAD1	92076767	rs74376913	7	92092207	T	A	0.147117	0.0193252	0.0365418	0.596909	-0.432587	0.0554301	5.98884e-15	-0.0446736	0.0846665	0.597748	0.660891	18	0.991228
ENSG00000127980	7	PEX1	92116334	rs17687688	7	92199548	C	T	0.0357853	0.0472862	0.0946395	0.617325	0.974673	0.0806689	1.30867e-33	0.0485149	0.0971817	0.617625	0.501379	9	0.991228
ENSG00000177409	7	SAMD9L	92759368	rs12666302	7	92775741	G	A	0.0487078	0.0251336	0.0692332	0.716584	-0.664093	0.0790815	4.55802e-17	-0.0378465	0.10435	0.716837	0.800073	15	0.992364
ENSG00000231170	7	AC002451.3	95225994	rs3807892	7	95226733	G	A	0.370775	0.0102018	0.0265435	0.700726	0.751566	0.0653048	1.19426e-30	0.0135741	0.0353373	0.700883	0.178328	20	0.992364
ENSG00000158560	7	DYNC1I1	95401866	rs4729205	7	95399229	T	C	0.687873	0.0252752	0.0276238	0.360202	-0.174161	0.0315857	3.50913e-08	-0.145125	0.16078	0.366719	NA	NA	0.964892
ENSG00000070669	7	ASNS	97481430	rs36017699	7	97599835	T	C	0.227634	0.0150758	0.0336164	0.653818	0.417033	0.0591816	1.83251e-12	0.0361501	0.0807716	0.654471	0.909828	16	0.992364
ENSG00000238228	7	OR7E7P	97576299	rs55656202	7	97589480	A	G	0.263419	-0.00672698	0.0269808	0.80311	-0.484851	0.0677027	7.98159e-13	0.0138743	0.0556813	0.803226	0.659755	13	0.995893
ENSG00000183444	7	OR7E38P	97595402	rs6961286	7	97571125	T	C	0.261431	-0.0034135	0.0270904	0.899729	0.321499	0.0519658	6.14221e-10	-0.0106175	0.0842803	0.899749	0.844196	12	0.999135
ENSG00000272950	7	RP11-307C18.1	97952165	rs4729431	7	97937981	A	T	0.429423	-0.0148021	0.0245775	0.546998	-0.495623	0.0568604	2.86977e-18	0.0298656	0.0497073	0.547953	0.723203	20	0.975978
ENSG00000238109	7	AC004893.10	98596161	rs73711465	7	98593197	T	G	0.084493	0.0727736	0.0476762	0.126907	0.733056	0.124897	4.37704e-09	0.0992743	0.067201	0.139602	0.0501361	5	0.956252
ENSG00000244219	7	GS1-259H13.2	99195689	rs11555142	7	99032593	T	G	0.105368	-0.0221983	0.0343117	0.517657	-0.601442	0.0848412	1.35055e-12	0.0369085	0.0572861	0.519392	0.779434	7	0.975978
ENSG00000146833	7	TRIM4	99474581	rs2572003	7	99501313	T	A	0.533797	0.061804	0.0250475	0.0136072	0.61138	0.0415244	4.56258e-49	0.101089	0.0415401	0.0149522	0.631301	20	0.809746
ENSG00000176402	7	GJC3	99520892	rs2527898	7	99534030	G	C	0.282306	0.0366631	0.025804	0.155367	0.566467	0.0685331	1.39002e-16	0.0647224	0.0462206	0.161426	0.554944	20	0.956252
ENSG00000166529	7	ZSCAN21	99647390	rs6592	7	99668107	T	G	0.327038	-0.0181927	0.0273488	0.505916	-0.271766	0.0426481	1.8623e-10	0.0669425	0.10118	0.508218	0.504456	10	0.975978
ENSG00000221838	7	AP4M1	99699172	rs3807479	7	99716901	G	C	0.601392	0.0088039	0.0247017	0.721534	-0.260086	0.0347169	6.80265e-14	-0.03385	0.0950825	0.721836	0.840653	18	0.992364
ENSG00000166997	7	CNPY4	99717236	rs144305120	7	99745585	G	T	0.0646123	0.0168968	0.0535198	0.752222	-0.522066	0.0642381	4.39889e-16	-0.0323653	0.102593	0.752402	0.720107	20	0.993161
ENSG00000214309	7	MBLAC1	99724317	rs2272346	7	99688822	C	A	0.0666004	-0.0960104	0.063915	0.133056	0.961697	0.123701	7.58255e-15	-0.0998344	0.0676899	0.140245	0.0811833	20	0.956252
ENSG00000242294	7	STAG3L5P	99933702	rs6965458	7	99973402	A	G	0.175944	-0.025457	0.0300582	0.397038	0.933747	0.0515673	2.78857e-73	-0.0272633	0.0322261	0.397553	0.73545	20	0.966422
ENSG00000121716	7	PILRB	99933737	rs6965458	7	99973402	A	G	0.175944	-0.025457	0.0300582	0.397038	0.88324	0.0486431	1.11884e-73	-0.0288223	0.0340687	0.397551	0.745293	20	0.966422
ENSG00000085514	7	PILRA	99965153	rs113387325	7	99913146	T	G	0.173956	-0.0250272	0.0300962	0.405649	1.40863	0.0774655	6.91443e-74	-0.0177671	0.0213879	0.40614	0.731621	20	0.967097
ENSG00000205307	7	SAP25	100169855	rs183920464	7	100177174	C	T	0.0715706	-0.0118385	0.0494201	0.810681	0.526828	0.049127	7.87003e-27	-0.0224713	0.0938303	0.810727	0.783859	20	0.996276
ENSG00000077454	7	LRCH4	100169855	rs11977607	7	100141861	G	T	0.0715706	-0.00562349	0.0492678	0.909126	0.513018	0.0638304	9.19092e-16	-0.0109616	0.0960449	0.909135	0.508321	9	0.999135
ENSG00000224729	7	PCOLCE-AS1	100187025	rs2686815	7	100200674	T	C	0.478131	0.0465251	0.0247964	0.0606164	0.296295	0.0541072	4.34878e-08	0.157023	0.0884643	0.0759003	NA	NA	0.956252
ENSG00000146830	7	GIGYF1	100277130	rs506597	7	100313420	G	A	0.888668	-0.0472422	0.0340606	0.16544	-0.419063	0.054482	1.45109e-14	0.112733	0.0825889	0.172256	0.363836	11	0.956252
ENSG00000176125	7	UFSP1	100486346	rs12666785	7	100476229	T	C	0.514911	0.0441511	0.0245521	0.0721357	-0.289444	0.0442758	6.26437e-11	-0.152538	0.0879758	0.0829431	0.119357	17	0.956252
ENSG00000106400	7	ZNHIT1	100860949	rs10487887	7	100862209	G	C	0.0606362	0.0203422	0.0516759	0.693839	-0.365523	0.0591391	6.38059e-10	-0.0556523	0.141662	0.694428	0.297225	3	0.992364
ENSG00000106404	7	CLDN15	100875373	rs59937851	7	100890252	T	A	0.0596421	0.0183665	0.0516688	0.722241	0.662922	0.0657955	7.09014e-24	0.0277054	0.0779895	0.722406	0.150574	11	0.992364
ENSG00000214253	7	FIS1	100882739	rs113045567	7	100898406	G	A	0.0596421	0.018377	0.0516709	0.722098	-0.470027	0.0517968	1.14259e-19	-0.0390978	0.110016	0.722303	0.304089	10	0.992364
ENSG00000232445	7	RP11-132A1.4	100951627	rs9692131	7	100984713	G	A	0.360835	0.00329014	0.0258074	0.898554	-0.47047	0.0706415	2.73884e-11	-0.0069933	0.0548646	0.898572	0.625397	6	0.999135
ENSG00000128563	7	PRKRIP1	102004319	rs62482951	7	102073463	G	C	0.292247	0.0352853	0.0257698	0.170921	0.269602	0.036786	2.32012e-13	0.130879	0.0972385	0.178315	0.201764	13	0.956252
ENSG00000161036	7	LRWD1	102105376	rs9692124	7	102114424	G	T	0.73161	0.025855	0.0256552	0.313557	-0.32746	0.0367782	5.40441e-19	-0.0789562	0.0788463	0.316637	0.222376	12	0.958379
ENSG00000005075	7	POLR2J	102113565	rs1131325	7	102119322	C	T	0.636183	0.0124613	0.0247249	0.614264	0.203147	0.0348158	5.38222e-09	0.0613413	0.122163	0.615577	0.219125	8	0.991228
ENSG00000168255	7	POLR2J3	102178365	rs150891065	7	102059401	T	C	0.0139165	-0.0840915	0.0779502	0.280684	1.46055	0.249479	4.7872e-09	-0.0575752	0.054269	0.288725	0.0962013	8	0.95777
ENSG00000267368	7	UPK3BL	102277472	rs12537647	7	102358917	C	T	0.66004	-0.0246555	0.0250231	0.324473	-0.513915	0.0665063	1.09842e-14	0.0479758	0.0490854	0.328373	0.801683	16	0.962395
ENSG00000228049	7	POLR2J2	102277474	rs4403333	7	102347590	G	A	0.898608	0.00359257	0.0430444	0.933484	-1.24442	0.120573	5.67192e-25	-0.00288694	0.0345911	0.933486	0.257214	20	0.999135
ENSG00000233297	7	RASA4DP	102322283	rs77682035	7	102102401	G	C	0.0397614	0.0289823	0.0412161	0.481944	1.06708	0.160618	3.06138e-11	0.0271604	0.0388409	0.484381	0.190086	7	0.975978
ENSG00000170632	7	ARMC10	102715328	rs6465890	7	102717712	T	C	0.954274	-0.00161197	0.0536034	0.976009	-0.502473	0.0828896	1.34478e-09	0.00320807	0.10668	0.97601	NA	NA	0.999135
ENSG00000161048	7	NAPEPLD	102740223	rs3864442	7	102881900	T	C	0.946322	0.0236301	0.0458238	0.606083	0.446143	0.0618952	5.67647e-13	0.0529653	0.102974	0.607001	0.907858	7	0.991228
ENSG00000170629	7	DPY19L2P2	102815580	rs112219298	7	102401413	T	C	0.0228628	0.0787101	0.0732278	0.282435	-0.766893	0.139459	3.81808e-08	-0.102635	0.0972933	0.291469	0.809317	8	0.95777
ENSG00000272604	7	RP11-251G23.5	105211530	rs68153235	7	105184832	C	A	0.196819	-0.0077137	0.0301408	0.798011	0.466877	0.0663481	1.96729e-12	-0.0165219	0.064601	0.798141	0.24072	9	0.995893
ENSG00000105856	7	HBP1	106809406	rs4730222	7	106810293	C	G	0.182903	-0.043556	0.032951	0.18622	0.181184	0.0311217	5.82206e-09	-0.240397	0.186494	0.197387	0.344888	7	0.95777
ENSG00000241764	7	AC002467.7	107383262	rs6942747	7	107377681	G	A	0.266402	-0.044184	0.0262606	0.0924677	0.45195	0.0485732	1.34614e-20	-0.097763	0.0590474	0.0977889	0.922303	13	0.956252
ENSG00000091136	7	LAMB1	107564244	rs41281051	7	107613207	C	T	0.440358	0.0223496	0.0247614	0.366738	-0.300939	0.0491522	9.20645e-10	-0.0742662	0.0831698	0.371885	0.136952	11	0.964892
ENSG00000177683	7	THAP5	108194987	rs40921	7	108189755	A	G	0.329026	0.0109944	0.0264224	0.677334	0.432197	0.0472277	5.62317e-20	0.0254384	0.0611982	0.67765	0.724142	19	0.992364
ENSG00000184903	7	IMMP2L	110303110	rs40372	7	111057345	C	T	0.511928	-0.0121588	0.0246071	0.621222	0.271367	0.0394524	6.05555e-12	-0.0448057	0.090912	0.62212	0.982418	15	0.991228
ENSG00000006652	7	IFRD1	112063023	rs1468458	7	112106232	C	G	0.578529	-0.00298988	0.0246095	0.903301	0.391906	0.0428687	6.13092e-20	-0.00762907	0.0627999	0.903309	0.289527	14	0.999135
ENSG00000181016	7	LSMEM1	112120908	rs3183621	7	112116241	G	A	0.251491	0.0109694	0.0273553	0.688422	0.412683	0.047688	4.98032e-18	0.0265807	0.0663576	0.688739	0.532951	12	0.992364
ENSG00000105976	7	MET	116312444	rs11770163	7	116417848	C	G	0.319085	0.0123017	0.0256227	0.631149	-0.354545	0.052055	9.69478e-12	-0.0346971	0.0724486	0.631995	0.304588	9	0.991228
ENSG00000198898	7	CAPZA2	116451124	rs12706120	7	116556406	T	C	0.244533	0.0625748	0.0291485	0.0318127	-0.188366	0.0248347	3.33032e-14	-0.332198	0.160823	0.0388648	0.272309	7	0.903128
ENSG00000197157	7	SND1	127292234	rs13238924	7	127363060	T	C	0.280318	-0.00277022	0.0297412	0.925789	-0.38435	0.0418683	4.31173e-20	0.00720755	0.0773845	0.925793	0.491898	20	0.999135
ENSG00000165055	7	METTL2B	128116783	rs6943285	7	128144875	G	A	0.382704	0.0151979	0.0255491	0.551943	-0.458036	0.0518796	1.05773e-18	-0.0331806	0.0559061	0.552843	0.346069	20	0.975978
ENSG00000273270	7	RP11-212P7.2	128164070	rs113790722	7	128171094	G	A	0.292247	-0.0321544	0.0272886	0.238674	-0.423057	0.0471471	2.88205e-19	0.0760049	0.0650571	0.242694	0.24156	20	0.95777
ENSG00000243302	7	RP11-274B21.2	128291239	rs2402923	7	128281256	A	G	0.410537	-0.00549163	0.024693	0.824005	0.535276	0.0385279	6.96372e-44	-0.0102594	0.0461373	0.824028	0.336775	20	0.997586
ENSG00000230715	7	RP11-274B21.4	128292895	rs2402923	7	128281256	A	G	0.410537	-0.00549163	0.024693	0.824005	0.67026	0.0411874	1.52395e-59	-0.00819328	0.0368444	0.824022	0.327652	20	0.997586
ENSG00000229413	7	AC018638.1	128293740	rs2402923	7	128281256	A	G	0.410537	-0.00549163	0.024693	0.824005	0.582478	0.044522	4.12287e-39	-0.00942805	0.0423991	0.82403	0.557472	20	0.997586
ENSG00000243679	7	RP11-274B21.3	128294023	rs2402923	7	128281256	A	G	0.410537	-0.00549163	0.024693	0.824005	0.492358	0.0341065	3.07538e-47	-0.0111537	0.0501585	0.824026	0.373463	20	0.997586
ENSG00000271553	7	RP11-274B21.10	128307097	rs6960296	7	128303564	T	C	0.120278	0.0373701	0.0333694	0.262759	0.728946	0.0685403	2.04194e-26	0.0512659	0.0460307	0.265393	0.349089	20	0.95777
ENSG00000205085	7	FAM71F2	128312342	rs339072	7	128364080	T	G	0.597416	-0.023438	0.026062	0.368484	-0.393832	0.0596308	3.98836e-11	0.0595127	0.0667861	0.372879	0.0667471	13	0.964892
ENSG00000271344	7	RP11-274B21.9	128330505	rs113790722	7	128171094	G	A	0.292247	-0.0321544	0.0272886	0.238674	0.341109	0.0521428	6.07742e-11	-0.0942643	0.081287	0.246192	0.0909334	8	0.95777
ENSG00000128617	7	OPN1SW	128412545	rs17397588	7	128414484	C	T	0.378728	-0.0277715	0.0268312	0.300648	0.318217	0.0408397	6.60317e-15	-0.0872722	0.085058	0.304876	0.034036	11	0.95777
ENSG00000224163	7	RP11-309L24.6	128552714	rs2699442	7	128497567	T	C	0.0328032	-0.0399895	0.076431	0.600828	0.696176	0.110307	2.76825e-10	-0.0574417	0.110164	0.602073	0.607443	5	0.991228
ENSG00000128604	7	IRF5	128577666	rs3778754	7	128575552	G	C	0.472167	0.0394944	0.0248145	0.111477	0.315118	0.0362564	3.58057e-18	0.125332	0.0800561	0.117453	0.31785	20	0.956252
ENSG00000158457	7	TSPAN33	128784712	rs10954221	7	128779071	A	G	0.282306	-0.0102829	0.0279858	0.713296	-0.392451	0.0675201	6.15984e-09	0.0262017	0.0714527	0.713842	0.893297	4	0.992364
ENSG00000186591	7	UBE2H	129470572	rs34926272	7	129591807	C	G	0.0328032	0.029498	0.0474002	0.533732	0.569762	0.097331	4.80298e-09	0.0517725	0.0836618	0.536028	NA	NA	0.975978
ENSG00000146842	7	TMEM209	129804555	rs74734328	7	129860644	G	A	0.0745527	0.110413	0.0743308	0.137429	-0.448715	0.0685989	6.10527e-11	-0.246065	0.16987	0.147464	0.522888	5	0.956252
ENSG00000106477	7	CEP41	130033612	rs1990790	7	130033630	T	C	0.544732	0.0361171	0.0245917	0.141921	0.261628	0.0431329	1.31439e-09	0.138048	0.096711	0.153458	0.395207	3	0.956252
[truncated: 2,875 more rows]

## Sheet: transverse_colon_CDI
probeID	ProbeChr	Gene	Probe_bp	topSNP	topSNP_chr	topSNP_bp	A1	A2	Freq	b_GWAS	se_GWAS	p_GWAS	b_eQTL	se_eQTL	p_eQTL	b_SMR	se_SMR	p_SMR	p_HEIDI	nsnp_HEIDI	qval_SMR
ENSG00000228327	1	RP11-206L10.2	700237	rs2519062	1	741397	G	A	0.0417495	0.185286	0.189323	0.32774	-0.964074	0.138735	3.67764e-12	-0.192191	0.198316	0.332489	NA	NA	0.983146
ENSG00000237491	1	RP11-206L10.9	714150	rs28692873	1	724324	A	G	0.0447316	0.0165606	0.126941	0.896203	0.832416	0.0859122	3.353e-22	0.0198946	0.152511	0.896213	0.876419	3	0.995496
ENSG00000230092	1	RP11-206L10.8	736259	rs28692873	1	724324	A	G	0.0447316	0.0165606	0.126941	0.896203	0.76816	0.124749	7.38252e-10	0.0215588	0.16529	0.896226	NA	NA	0.995496
ENSG00000177757	1	FAM87B	752751	rs28692873	1	724324	A	G	0.0447316	0.0165606	0.126941	0.896203	1.13628	0.133866	2.09842e-17	0.0145744	0.11173	0.896216	0.925315	5	0.995496
ENSG00000225880	1	LINC00115	761586	rs4951859	1	729679	G	C	0.840954	0.00494184	0.0311061	0.873771	-0.435483	0.0460869	3.41527e-21	-0.011348	0.0714391	0.873789	0.989698	10	0.995496
ENSG00000188976	1	NOC2L	879584	rs13303229	1	897564	C	T	0.950298	-0.0167355	0.0490207	0.732806	-0.259864	0.0435599	2.43625e-09	0.064401	0.188948	0.733225	0.304524	7	0.992996
ENSG00000187642	1	C1orf170	910579	rs28477686	1	910394	T	C	0.321074	0.0576307	0.0254142	0.0233502	-0.346641	0.0537768	1.14899e-10	-0.166255	0.0777201	0.0324238	0.13968	12	0.863907
ENSG00000272512	1	RP11-54O7.17	931346	rs2799060	1	931362	A	G	0.360835	0.0375359	0.0250117	0.133423	-0.79949	0.0542465	3.67045e-49	-0.0469498	0.0314463	0.135434	0.479129	20	0.980513
ENSG00000187608	1	ISG15	948803	rs2465124	1	949235	A	G	0.957256	0.064727	0.0707452	0.360228	0.465749	0.0770219	1.47595e-09	0.138974	0.153624	0.365659	0.699703	8	0.983146
ENSG00000217801	1	RP11-465B22.3	995114	rs7526076	1	998395	G	A	0.756461	-0.0172591	0.0284875	0.544616	-0.21411	0.0319116	1.95341e-11	0.0806086	0.133592	0.546247	0.282273	11	0.983146
ENSG00000131591	1	C1orf159	1017198	rs4074137	1	1026707	A	C	0.601392	-0.011014	0.0251155	0.660999	0.176297	0.0211881	8.75549e-17	-0.0624741	0.142659	0.66144	0.783862	20	0.990421
ENSG00000223823	1	RP11-465B22.5	1072397	rs10907183	1	1071118	C	G	0.611332	-0.0294143	0.0247241	0.234164	-0.177166	0.0307543	8.3773e-09	0.166027	0.142498	0.243973	0.053649	4	0.980513
ENSG00000176022	1	B3GALT6	1167629	rs7536568	1	1171683	G	A	0.100398	0.0455641	0.0363951	0.210595	-0.334118	0.0478539	2.90905e-12	-0.136371	0.110666	0.217846	0.453994	20	0.980513
ENSG00000162572	1	SCNN1D	1215816	rs6667923	1	1206343	A	C	0.0318091	0.0631942	0.0549736	0.250335	0.304031	0.0522833	6.06079e-09	0.207854	0.184315	0.259441	0.969116	7	0.980513
ENSG00000224870	1	RP4-758J18.2	1334902	rs111876693	1	1336006	T	C	0.054672	0.0367554	0.0530942	0.488769	-0.539381	0.0657947	2.44552e-16	-0.0681437	0.0987858	0.490312	0.391866	4	0.983146
ENSG00000242485	1	MRPL20	1337288	rs2275915	1	1342612	C	G	0.16998	-0.0186464	0.0356279	0.600721	0.321287	0.0336591	1.3569e-21	-0.0580366	0.111058	0.601266	0.69043	20	0.983511
ENSG00000272455	1	RP4-758J18.13	1344476	rs12354306	1	1352411	G	A	0.0934394	0.022591	0.0348907	0.517321	-0.356825	0.0609724	4.84994e-09	-0.0633111	0.0983776	0.519866	0.653328	19	0.983146
ENSG00000235098	1	ANKRD65	1353800	rs3766165	1	1354594	G	A	0.0924453	0.01528	0.0349956	0.662383	-0.647853	0.0469173	2.26785e-43	-0.0235856	0.0540448	0.662541	0.31673	20	0.990421
ENSG00000225905	1	RP4-758J18.7	1355625	rs34872099	1	1349278	C	T	0.0924453	0.0224649	0.0348879	0.519629	-0.442358	0.0783262	1.62667e-08	-0.0507844	0.079379	0.522321	NA	NA	0.983146
ENSG00000215915	1	ATAD3C	1385069	rs4590	1	1375810	G	C	0.188867	0.00249406	0.02827	0.9297	-0.337908	0.0467317	4.8012e-13	-0.00738088	0.0836681	0.929705	0.241131	11	0.996459
ENSG00000160072	1	ATAD3B	1407143	rs116052437	1	1468613	T	C	0.0139165	0.0988431	0.12976	0.446217	-1.83475	0.134597	2.60249e-42	-0.0538728	0.0708339	0.446925	0.648537	20	0.983146
ENSG00000197785	1	ATAD3A	1447531	rs9439464	1	1469598	G	C	0.431412	-0.0235219	0.0256513	0.359148	-0.139598	0.0223568	4.26233e-10	0.168497	0.185722	0.364272	0.412288	3	0.983146
ENSG00000160075	1	SSU72	1477053	rs9439465	1	1474871	C	G	0.333002	0.0157055	0.0262389	0.54947	0.146149	0.0266673	4.24207e-08	0.107462	0.180603	0.55183	0.421762	6	0.983146
ENSG00000248333	1	CDK11B	1570603	rs12044811	1	1651727	A	G	0.916501	0.0648761	0.042491	0.126806	-0.432937	0.0622406	3.50417e-12	-0.149851	0.100482	0.135879	0.944402	20	0.980513
ENSG00000189339	1	SLC35E2B	1592939	rs72634826	1	1601052	A	G	0.252485	0.0792007	0.029401	0.00706399	-1.06856	0.0549392	2.92207e-84	-0.0741191	0.0277772	0.00762273	0.0752953	20	0.812266
ENSG00000269737	1	RP11-345P4.7	1603429	rs28678861	1	1606287	C	G	0.964215	0.110641	0.0606322	0.0680331	-2.28192	0.161268	1.87081e-45	-0.0484859	0.0267907	0.0703265	0.0296794	17	0.980513
ENSG00000215914	1	MMP23A	1631369	rs28736713	1	1617586	G	T	0.44334	0.00954616	0.0251215	0.703945	-0.410366	0.0500132	2.30309e-16	-0.0232626	0.0612829	0.704248	0.0658677	20	0.9911
ENSG00000008128	1	CDK11A	1634169	rs374313793	1	1620660	A	G	0.0417495	-0.234791	0.0942461	0.0127295	-1.58385	0.110952	3.12945e-46	0.148241	0.0604038	0.0141213	0.00791846	7	0.812266
ENSG00000227775	1	RP1-283E3.4	1655951	rs9661500	1	1590681	G	A	0.293241	0.0503432	0.0278828	0.0709921	0.907912	0.0535148	1.47487e-64	0.0554494	0.0308843	0.0725915	0.0148837	20	0.980513
ENSG00000215790	1	SLC35E2	1656277	rs374313793	1	1620660	A	G	0.0417495	-0.234791	0.0942461	0.0127295	-1.55127	0.124894	2.01769e-35	0.151354	0.0619642	0.0145816	0.202371	4	0.812266
ENSG00000078369	1	GNB1	1716729	rs184495980	1	1821911	G	C	0.0954274	-0.0237021	0.0442709	0.592381	0.220995	0.0366585	1.65507e-09	-0.107252	0.201114	0.593834	NA	NA	0.983511
ENSG00000231050	1	RP1-140A9.1	1822910	rs6687065	1	1778469	G	A	0.502982	-0.045778	0.0245486	0.06221	0.504583	0.0576073	1.9697e-18	-0.0907244	0.0497416	0.0681652	0.0013646	20	0.980513
ENSG00000169885	1	CALML6	1846266	rs28672079	1	1838638	G	A	0.242545	0.0423663	0.0272945	0.120616	0.516871	0.0677042	2.27134e-14	0.0819669	0.0538876	0.128242	0.189308	15	0.980513
ENSG00000162585	1	C1orf86	2115903	rs11587831	1	2110848	G	T	0.218688	0.00184994	0.0297715	0.950453	-0.294705	0.0299215	6.90344e-23	-0.00627726	0.101023	0.950454	0.398242	13	0.997025
ENSG00000116151	1	MORN1	2252692	rs12071572	1	2299311	G	A	0.352883	-0.00949528	0.0254905	0.709519	-0.376663	0.0455095	1.26764e-16	0.025209	0.0677431	0.709799	0.0978893	20	0.9911
ENSG00000269896	1	RP4-740C4.6	2281853	rs7546224	1	2299912	C	T	0.352883	-0.0116167	0.0255313	0.649111	-0.29664	0.0423868	2.58901e-12	0.0391609	0.08625	0.6498	0.509794	19	0.988963
ENSG00000272420	1	RP4-740C4.7	2294500	rs7539099	1	2296097	T	A	0.506958	-0.00277405	0.0254568	0.913226	0.381711	0.0554299	5.72345e-12	-0.00726741	0.0666996	0.913236	0.0801836	20	0.995496
ENSG00000149527	1	PLCH2	2357419	rs12746918	1	2347466	T	C	0.214712	-0.029358	0.0272572	0.281447	0.390955	0.0432982	1.72686e-19	-0.075093	0.0702138	0.284848	0.360794	7	0.980513
ENSG00000142606	1	MMEL1	2522078	rs897624	1	2720175	C	T	0.306163	-0.0167262	0.025815	0.517031	-0.246009	0.039016	2.87571e-10	0.0679902	0.105488	0.519231	0.746714	9	0.983146
ENSG00000215912	1	TTC34	2567415	rs9970196	1	2574078	C	T	0.690855	0.0169223	0.0257465	0.511011	-0.236029	0.0407899	7.18866e-09	-0.0716959	0.109783	0.513713	NA	NA	0.983146
ENSG00000116213	1	WRAP73	3547331	rs6697769	1	3570883	T	C	0.489066	-0.00947235	0.0245508	0.699624	0.46645	0.0349062	9.95402e-41	-0.0203073	0.0526552	0.699744	0.193166	20	0.9911
ENSG00000227372	1	TP73-AS1	3652548	rs55704710	1	3657783	T	C	0.314115	0.0169481	0.0270074	0.530308	0.132017	0.0232983	1.45845e-08	0.128378	0.205826	0.53281	0.114428	4	0.983146
ENSG00000272153	1	RP1-286D6.5	3701572	rs2368537	1	3703337	C	G	0.648111	-0.00330841	0.0259293	0.89847	-0.317932	0.0534412	2.69475e-09	0.010406	0.0815749	0.898494	NA	NA	0.995496
ENSG00000116198	1	CEP104	3728645	rs9424282	1	3705021	C	T	0.349901	-0.0296978	0.0253641	0.241654	-0.401305	0.037107	2.92873e-27	0.0740031	0.0635734	0.244401	0.111398	20	0.980513
ENSG00000169598	1	DFFB	3773845	rs76363675	1	3812707	C	G	0.161034	0.0251013	0.0335599	0.454488	-0.371141	0.047815	8.35895e-15	-0.0676328	0.0908424	0.45657	0.52997	20	0.983146
ENSG00000198912	1	C1orf174	3805689	rs6701422	1	3808171	C	T	0.737575	-0.030878	0.0284503	0.277775	0.8045	0.0527804	1.84977e-52	-0.0383816	0.0354535	0.27899	0.355209	18	0.980513
ENSG00000158286	1	RNF207	6265535	rs114174266	1	6266086	G	A	0.0387674	-0.00364202	0.102082	0.97154	-0.850157	0.0898003	2.87446e-21	0.00428394	0.120075	0.97154	0.624874	18	0.999599
ENSG00000116237	1	ICMT	6281253	rs58443742	1	6281792	T	C	0.0397614	-0.0170846	0.0908299	0.850802	-0.656298	0.0575824	4.30107e-30	0.0260318	0.138416	0.850823	0.86575	12	0.995496
ENSG00000158292	1	GPR153	6307406	rs59172575	1	6382842	A	G	0.136183	0.0511368	0.0360369	0.155896	-0.319857	0.0563337	1.3636e-08	-0.159874	0.116131	0.168614	0.268235	7	0.980513
ENSG00000041988	1	THAP3	6684926	rs3747994	1	6681744	T	C	0.701789	-0.00954246	0.0255446	0.708732	-0.204163	0.0289693	1.82067e-12	0.0467394	0.125294	0.709121	0.647125	6	0.9911
ENSG00000270171	1	RP11-338N10.1	7753184	rs12756299	1	7758760	C	T	0.485089	0.00966563	0.0245538	0.693838	-0.404163	0.0555949	3.60048e-13	-0.0239152	0.0608412	0.694264	0.680442	10	0.9911
ENSG00000049245	1	VAMP3	7831329	rs1048785	1	7841330	A	G	0.141153	-0.0145782	0.0320712	0.649428	0.400703	0.0424995	4.16361e-21	-0.0363816	0.0801303	0.649807	0.203074	16	0.988963
ENSG00000049247	1	UTS2	7903143	rs664689	1	7970092	T	C	0.0248509	-0.0294292	0.10534	0.779958	1.6228	0.183559	9.50826e-19	-0.0181348	0.0649449	0.780065	0.0808596	19	0.993954
ENSG00000116288	1	PARK7	8014351	rs379920	1	8028865	C	G	0.593439	0.00144937	0.0254846	0.954647	0.158274	0.0177154	4.09856e-19	0.00915735	0.161019	0.954648	0.0286379	20	0.997025
ENSG00000238290	1	RP11-431K24.1	8086798	rs6577469	1	8184307	C	G	0.536779	0.0136776	0.0256103	0.593295	-0.323371	0.0589225	4.0635e-08	-0.0422969	0.079572	0.595034	0.0183125	3	0.983511
ENSG00000049239	1	H6PD	9294834	rs11121349	1	9295794	C	G	0.404573	-0.0143587	0.0259425	0.579933	-0.343176	0.0369777	1.68503e-20	0.0418406	0.0757296	0.580606	0.387716	9	0.983511
ENSG00000162444	1	RBP7	10057264	rs35232720	1	10051165	T	C	0.0666004	0.00278505	0.0640412	0.965312	-0.620684	0.107863	8.69676e-09	-0.00448707	0.103181	0.965313	0.794209	5	0.998606
ENSG00000175279	1	APITD1	10490159	rs484416	1	10491209	A	G	0.0685885	0.000139638	0.0367567	0.996969	0.507087	0.0706206	6.94883e-13	0.000275373	0.072486	0.996969	0.757931	3	0.999599
ENSG00000226849	1	RP4-635E18.7	11128528	rs2791656	1	11128329	G	A	0.767396	-0.00613326	0.0293304	0.834363	0.256127	0.0426594	1.9251e-09	-0.0239462	0.114584	0.834462	0.290708	8	0.995496
ENSG00000116661	1	FBXO2	11708424	rs4478814	1	11714793	G	A	0.799205	0.00928239	0.0331047	0.779175	-0.198027	0.0346916	1.14171e-08	-0.0468744	0.167374	0.779434	NA	NA	0.993954
ENSG00000132879	1	FBXO44	11714432	rs2272983	1	11714368	G	T	0.797217	0.0104394	0.0330138	0.751843	-0.215007	0.0246594	2.80477e-18	-0.0485538	0.153648	0.751998	NA	NA	0.993954
ENSG00000116663	1	FBXO6	11724181	rs3125816	1	11718195	G	A	0.215706	-0.00936573	0.0285963	0.743278	-0.357606	0.0616482	6.60194e-09	0.0261901	0.0800933	0.743672	0.214084	3	0.993453
ENSG00000177000	1	MTHFR	11845780	rs1023252	1	11899033	T	G	0.284294	-0.0162121	0.0273567	0.553437	0.279199	0.0374757	9.3249e-14	-0.0580665	0.0982923	0.554686	0.418316	20	0.983146
ENSG00000242349	1	NPPA-AS1	11901074	rs198364	1	11906437	C	T	0.12326	0.0316443	0.0447264	0.479251	-0.74934	0.0631654	1.83965e-32	-0.0422296	0.0597938	0.480031	0.29602	20	0.983146
ENSG00000116688	1	MFN2	12040238	rs1810563	1	12054030	A	G	0.66004	-0.00162136	0.0277072	0.953336	-0.163128	0.0202562	8.06388e-16	0.00993919	0.169854	0.953337	0.251074	13	0.997025
ENSG00000162493	1	PDPN	13909960	rs442112	1	13932427	T	C	0.449304	0.0453993	0.0246501	0.0655119	0.187539	0.0305846	8.68829e-10	0.242079	0.137241	0.0777486	0.124533	8	0.980513
ENSG00000175147	1	TMEM51-AS1	15442448	rs2064366	1	15472370	G	A	0.955268	0.0242918	0.0482897	0.614935	-0.676759	0.0768219	1.25751e-18	-0.0358943	0.0714706	0.615509	0.975149	13	0.983511
ENSG00000171729	1	TMEM51	15479028	rs1316277	1	15539953	T	C	0.161034	0.0357136	0.039735	0.368763	-0.330544	0.058091	1.26963e-08	-0.108045	0.121701	0.374655	0.463346	9	0.983146
ENSG00000142621	1	FHAD1	15573768	rs7532108	1	15581127	A	G	0.624254	0.006178	0.0255845	0.809188	0.700554	0.0578654	9.74256e-34	0.00881873	0.0365276	0.809225	0.81216	15	0.995496
ENSG00000132906	1	CASP9	15817327	rs933705	1	15849051	A	T	0.49503	0.00780568	0.0253237	0.757904	0.52487	0.0425533	5.91083e-35	0.0148716	0.0482626	0.757976	0.326913	20	0.993954
ENSG00000179743	1	RP11-169K16.9	16160560	rs10927856	1	16139916	A	G	0.34493	-0.0304706	0.0279826	0.276193	-0.26529	0.0480773	3.42901e-08	0.114858	0.107513	0.285381	0.7122	11	0.980513
ENSG00000173641	1	HSPB7	16340523	rs1048302	1	16340879	G	T	0.677932	-0.0137748	0.0275223	0.616727	0.14706	0.025654	9.89915e-09	-0.0936679	0.187862	0.618062	0.477981	3	0.983511
ENSG00000186510	1	CLCNKA	16345370	rs1739844	1	16343322	C	T	0.594433	-0.0185244	0.024765	0.454455	0.735356	0.0654649	2.81326e-29	-0.0251911	0.0337522	0.455453	0.383874	20	0.983146
ENSG00000184908	1	CLCNKB	16370272	rs2863435	1	16369876	T	C	0.494036	-0.00944005	0.0245788	0.700926	0.522113	0.0601742	4.07434e-18	-0.0180805	0.0471217	0.701203	0.434939	20	0.9911
ENSG00000142632	1	ARHGEF19	16524349	rs221045	1	16530049	T	C	0.739563	0.0424515	0.0291058	0.144697	-0.641304	0.0371082	6.42737e-67	-0.0661956	0.0455467	0.146125	0.377792	20	0.980513
ENSG00000237276	1	ANO7P1	16542404	rs221063	1	16537289	G	T	0.742545	0.0436819	0.0290936	0.133245	-0.206083	0.0353146	5.35888e-09	-0.211963	0.145772	0.145927	0.708126	6	0.980513
ENSG00000132881	1	RSG1	16558195	rs717863	1	16563635	G	A	0.701789	-0.0148904	0.0303514	0.623709	-0.383656	0.0414614	2.17605e-20	0.0388119	0.0792221	0.624196	0.112329	20	0.983511
ENSG00000157191	1	NECAP2	16767167	rs279786	1	16781447	G	A	0.699801	-0.00717328	0.0263939	0.785793	-0.177251	0.0249597	1.23433e-12	0.0404696	0.149016	0.785946	0.573522	4	0.995114
ENSG00000226029	1	RP4-798A10.2	16787443	rs1877623	1	16794115	C	G	0.222664	-0.00703483	0.0319059	0.825492	0.247293	0.0327181	4.08389e-14	-0.0284473	0.129076	0.825565	0.5407	12	0.995496
ENSG00000215908	1	CROCCP2	16944751	rs374536392	1	17001070	T	C	0.0506958	-0.0704142	0.0724632	0.331188	0.645973	0.114504	1.68596e-08	-0.109005	0.113829	0.338254	0.478657	6	0.983146
ENSG00000186301	1	MST1P2	16972069	rs157247	1	16817131	C	T	0.217694	0.0436954	0.0304639	0.151477	0.417048	0.0679524	8.39086e-10	0.104773	0.0750148	0.162504	0.176753	4	0.980513
ENSG00000058453	1	CROCC	17066768	rs12217103	1	17275895	T	A	0.307157	0.0331652	0.0257208	0.197248	0.363111	0.0331391	6.13856e-28	0.0913363	0.0713233	0.200336	0.453253	20	0.980513
ENSG00000186715	1	MST1L	17081405	rs7527619	1	17189537	T	C	0.0506958	-0.0256162	0.0735273	0.727547	0.820858	0.137124	2.14734e-09	-0.0312066	0.0897253	0.727989	0.873314	10	0.991896
ENSG00000238142	1	RP11-108M9.4	17215033	rs696095	1	16802890	A	G	0.55169	0.0125792	0.0245695	0.608662	-0.64324	0.0724944	7.12242e-19	-0.019556	0.03826	0.609257	0.573237	20	0.983511
ENSG00000235241	1	RP11-108M9.5	17215590	rs696095	1	16802890	A	G	0.55169	0.0125792	0.0245695	0.608662	-0.519026	0.071894	5.22485e-13	-0.0242362	0.0474566	0.60956	0.67931	20	0.983511
ENSG00000117122	1	MFAP2	17300997	rs6657613	1	17328200	T	A	0.482107	-0.0179237	0.0246457	0.46707	0.164652	0.0247365	2.80918e-11	-0.108858	0.150574	0.469709	0.462969	20	0.983146
ENSG00000179051	1	RCC2	17733256	rs6664643	1	17768251	T	C	0.249503	0.0761051	0.0297607	0.0105509	0.108844	0.0195836	2.72995e-08	0.699213	0.300979	0.0201722	0.406747	5	0.823763
ENSG00000117148	1	ACTL8	18081808	rs4141983	1	18122009	C	T	0.329026	0.00841817	0.0259253	0.745401	-0.284487	0.0446036	1.79285e-10	-0.0295907	0.091248	0.745719	NA	NA	0.993954
ENSG00000179023	1	KLHDC7A	18807424	rs2992762	1	18804609	G	A	0.610338	0.0145548	0.0254767	0.567798	0.471454	0.0434314	1.88534e-27	0.0308722	0.0541134	0.568333	0.686501	20	0.983511
ENSG00000127481	1	UBR4	19401000	rs10916957	1	19437185	T	G	0.16501	0.0214183	0.0377297	0.570255	0.331632	0.0334293	3.39388e-23	0.0645845	0.113956	0.570884	0.181335	16	0.983511
ENSG00000127463	1	EMC1	19542158	rs12095615	1	19573223	G	A	0.340954	-0.0590211	0.0274693	0.0316643	-0.35799	0.0314529	5.15348e-30	0.164868	0.0780873	0.034744	0.405561	20	0.870487
ENSG00000053372	1	MRTO4	19578033	rs9426684	1	19585903	A	G	0.225646	0.00970754	0.0328047	0.767293	-0.14687	0.0264019	2.65382e-08	-0.0660961	0.223675	0.767611	NA	NA	0.993954
ENSG00000169914	1	OTUD3	20209006	rs10492999	1	20237760	G	A	0.05666	0.0302877	0.0407768	0.457623	0.700917	0.0968836	4.6681e-13	0.0432115	0.0584822	0.459977	0.461704	10	0.983146
ENSG00000127472	1	PLA2G5	20354672	rs12080954	1	20392573	G	C	0.117296	0.0334613	0.0492917	0.497238	-0.337459	0.0541501	4.60745e-10	-0.0991566	0.146931	0.499771	0.28972	7	0.983146
ENSG00000187980	1	PLA2G2C	20487746	rs10916718	1	20501442	C	T	0.399602	0.00538027	0.0258078	0.834859	0.200112	0.0278137	6.25823e-13	0.0268863	0.129021	0.834927	0.297445	10	0.995496
ENSG00000090432	1	MUL1	20825943	rs6700034	1	20834610	A	C	0.119284	0.118621	0.0365595	0.00117612	0.454804	0.0451497	7.2539e-24	0.260818	0.0844522	0.00201273	0.0672937	14	0.420273
ENSG00000158825	1	CDA	20915441	rs532545	1	20915172	T	C	0.303181	-0.00362286	0.0305254	0.905526	0.274174	0.0344135	1.62501e-15	-0.0132137	0.111348	0.905537	0.673984	20	0.995496
ENSG00000117242	1	PINK1-AS	20969150	rs12028312	1	20973941	T	C	0.410537	0.00690256	0.0252962	0.784954	0.333495	0.0492323	1.25348e-11	0.0206976	0.0759133	0.785124	0.68575	6	0.995114
ENSG00000227001	1	NBPF2P	21751118	rs4654948	1	21805978	A	G	0.771372	-0.0323602	0.0286575	0.258811	1.04348	0.065215	1.26539e-57	-0.0310118	0.0275317	0.259995	0.215257	20	0.980513
ENSG00000142794	1	NBPF3	21766621	rs4654948	1	21805978	A	G	0.771372	-0.0323602	0.0286575	0.258811	-0.850473	0.0599145	9.87117e-46	0.0380497	0.0338024	0.260314	0.0704998	20	0.980513
ENSG00000090686	1	USP48	22004791	rs35745827	1	22109796	T	C	0.105368	-0.0484776	0.0455133	0.286817	-0.387861	0.066185	4.62149e-09	0.124987	0.119267	0.294656	0.488341	9	0.980513
ENSG00000218510	1	LINC00339	22351681	rs11801382	1	22352108	T	C	0.27833	0.0196656	0.0279202	0.481216	1.15381	0.0627084	1.32285e-75	0.0170441	0.024216	0.481536	0.871939	20	0.983146
ENSG00000125945	1	ZNF436	23685941	rs754984	1	23698120	G	C	0.0636183	0.0130787	0.0531497	0.805625	1.50664	0.0997865	1.65316e-51	0.00868071	0.0352817	0.805651	0.28723	20	0.995496
ENSG00000249087	1	C1orf213	23695490	rs754984	1	23698120	G	C	0.0636183	0.0130787	0.0531497	0.805625	1.48171	0.0931111	5.12012e-57	0.00882676	0.0358748	0.805649	0.219861	20	0.995496
ENSG00000261349	1	RP3-465N24.5	25592593	rs72660908	1	25583610	G	C	0.387674	-0.0226829	0.0259189	0.381493	-0.870261	0.0592095	6.64025e-49	0.0260645	0.0298357	0.382335	0.829727	20	0.983146
ENSG00000187010	1	RHD	25598884	rs55794721	1	25561667	A	G	0.388668	-0.0231078	0.0259206	0.37267	-1.03801	0.0582485	4.91173e-71	0.0222616	0.0250027	0.373267	0.827154	20	0.983146
ENSG00000224183	1	SDHDP6	25620655	rs55794721	1	25561667	A	G	0.388668	-0.0231078	0.0259206	0.37267	-0.774556	0.0693685	5.99347e-29	0.0298336	0.0335716	0.374188	0.593122	20	0.983146
ENSG00000188672	1	RHCE	25688740	rs9438900	1	25580095	A	G	0.446322	0.0326746	0.0246521	0.18503	-0.618174	0.0621265	2.51573e-23	-0.0528566	0.0402311	0.188906	0.164626	14	0.980513
ENSG00000204178	1	TMEM57	25757388	rs1293261	1	25713234	T	A	0.527833	-0.0305319	0.0245667	0.213934	0.167312	0.0296944	1.7561e-08	-0.182485	0.150361	0.224884	0.137946	5	0.980513
ENSG00000157978	1	LDLRAP1	25870071	rs3856240	1	25892525	C	T	0.475149	-0.0357009	0.0245708	0.146229	0.179603	0.0264023	1.02787e-11	-0.198777	0.139892	0.155337	0.890603	5	0.980513
ENSG00000228172	1	RP1-317E23.3	26143240	rs1127818	1	26146514	C	G	0.505964	0.0305672	0.0246277	0.214544	0.383546	0.044468	6.39773e-18	0.0796963	0.064872	0.219253	0.727025	15	0.980513
ENSG00000117640	1	MTFR1L	26145131	rs1127818	1	26146514	C	G	0.505964	0.0305672	0.0246277	0.214544	0.530371	0.0356161	3.7534e-50	0.0576336	0.0465959	0.216131	0.761061	20	0.980513
ENSG00000197245	1	FAM110D	26485511	rs3748856	1	26487940	G	A	0.32505	-0.010871	0.0255735	0.670772	0.312566	0.0494183	2.53397e-10	-0.0347799	0.0820025	0.67147	0.107134	10	0.9911
ENSG00000142675	1	CNKSR1	26503894	rs8768	1	26497340	C	A	0.76839	0.0571819	0.0301543	0.0579189	0.152185	0.0278623	4.70675e-08	0.375739	0.209744	0.0732263	0.244162	5	0.980513
ENSG00000130695	1	CEP85	26560691	rs3795689	1	26560366	G	C	0.171968	-0.00428957	0.0314077	0.891365	0.204493	0.0313308	6.71404e-11	-0.0209766	0.153622	0.891389	0.25782	3	0.995496
ENSG00000060642	1	PIGV	27113963	rs12737912	1	27036472	A	G	0.0725646	-0.0740964	0.0463262	0.109721	-0.425356	0.0472624	2.25947e-19	0.174199	0.110618	0.115309	0.107604	18	0.980513
ENSG00000186501	1	TMEM222	27648651	rs150461998	1	27661952	T	C	0.0168986	-0.47926	0.332142	0.149038	0.882451	0.123052	7.42446e-13	-0.543101	0.383929	0.15719	0.0413157	14	0.980513
ENSG00000117748	1	RPA2	28218035	rs17185052	1	28241083	A	G	0.0626243	0.0385808	0.0584836	0.509455	1.64034	0.0901503	5.59171e-74	0.02352	0.0356768	0.509733	0.981217	15	0.983146
ENSG00000158161	1	EYA3	28296855	rs12406483	1	28301217	T	C	0.248509	0.0509188	0.0285081	0.0740798	0.182048	0.0316658	8.97536e-09	0.2797	0.16398	0.0880651	0.874176	3	0.980513
ENSG00000169403	1	PTAFR	28473677	rs499514	1	28546379	A	G	0.0387674	0.00371282	0.0735083	0.959717	-0.465825	0.0650996	8.33229e-13	-0.00797042	0.157806	0.959718	NA	NA	0.997025
ENSG00000270605	1	RP5-1092A3.4	28566020	rs12154	1	28562676	G	A	0.289264	0.0108606	0.0274998	0.692893	-0.290619	0.0344889	3.5632e-17	-0.0373706	0.0947288	0.693211	0.830258	17	0.9911
ENSG00000198492	1	YTHDF2	29063133	rs10799121	1	29129932	C	T	0.529821	0.010807	0.0245571	0.659882	-0.145662	0.0255799	1.23807e-08	-0.0741923	0.169092	0.66083	0.923993	8	0.990421
ENSG00000116353	1	MECR	29519385	rs4110942	1	29337802	G	A	0.0795229	-0.00188773	0.046688	0.967748	-0.33994	0.062021	4.22822e-08	0.00555313	0.137346	0.967749	0.975008	5	0.999592
ENSG00000121766	1	ZCCHC17	31769842	rs4332397	1	31777208	A	G	0.610338	-0.0159997	0.0249294	0.521003	0.205377	0.034526	2.70661e-09	-0.0779041	0.122088	0.52341	0.240253	9	0.983146
ENSG00000162517	1	PEF1	32095463	rs6425777	1	32105447	C	G	0.635189	0.0212455	0.0252727	0.400545	0.186633	0.028475	5.59093e-11	0.113836	0.136523	0.404383	0.739743	15	0.983146
ENSG00000162526	1	TSSK3	32817122	rs2273376	1	32832292	G	A	0.0447316	-0.0368364	0.0569884	0.518031	0.411726	0.0595594	4.74973e-12	-0.0894682	0.139017	0.51985	0.69362	6	0.983146
ENSG00000225828	1	FAM229A	32826871	rs2273376	1	32832292	G	A	0.0447316	-0.0368364	0.0569884	0.518031	0.439836	0.0754326	5.51461e-09	-0.0837503	0.130361	0.520582	NA	NA	0.983146
ENSG00000184389	1	A3GALT2	33772367	rs10914725	1	33910142	C	T	0.235586	0.0324979	0.0314101	0.30084	0.746639	0.0861465	4.43309e-18	0.0435256	0.0423673	0.304261	0.223886	16	0.980513
ENSG00000121904	1	CSMD2	33979609	rs297789	1	34631101	T	C	0.677932	0.013098	0.0264216	0.620086	-0.267453	0.0487563	4.12278e-08	-0.0489731	0.0991923	0.621505	NA	NA	0.983511
ENSG00000163866	1	SMIM12	35178338	rs11803179	1	35311455	A	G	0.338966	0.0170151	0.0275459	0.536772	0.161257	0.0212709	3.42618e-14	0.105515	0.171386	0.538119	0.118978	5	0.983146
ENSG00000189280	1	GJB5	35220648	rs705192	1	35265877	T	C	0.648111	0.081913	0.0274991	0.00289428	0.560989	0.0739141	3.20534e-14	0.146015	0.0526591	0.0055569	0.703579	5	0.716277
ENSG00000230163	1	RP5-997D16.2	35316295	rs11803179	1	35311455	A	G	0.338966	0.0170151	0.0275459	0.536772	-0.284276	0.0366637	8.93123e-15	-0.0598542	0.0972054	0.53806	0.0668413	4	0.983146
ENSG00000197056	1	ZMYM1	35525387	rs61775755	1	35631736	C	G	0.0159046	0.028938	0.143982	0.840712	0.842643	0.123595	9.24506e-12	0.0343419	0.170944	0.84078	0.0280668	5	0.995496
ENSG00000214193	1	SH3D21	36771988	rs9659735	1	36765912	T	C	0.245527	0.0698028	0.0271791	0.0102212	0.240333	0.0324965	1.40707e-13	0.290442	0.119714	0.0152608	0.658721	6	0.812266
ENSG00000142694	1	EVA1B	36787632	rs11578094	1	36712033	T	C	0.419483	-0.0268175	0.0253743	0.290569	-0.201967	0.0318727	2.34766e-10	0.132782	0.127371	0.297191	0.110677	6	0.980513
ENSG00000116883	1	RP11-268J15.5	36789335	rs12116935	1	36789546	G	A	0.421471	-0.0313916	0.0253352	0.215327	0.472931	0.0446793	3.49699e-26	-0.0663767	0.0539364	0.218454	0.280532	13	0.980513
ENSG00000163873	1	GRIK3	37261128	rs114940736	1	37330701	G	A	0.0487078	-0.0574657	0.0476267	0.227592	-0.33236	0.0581415	1.08804e-08	0.172902	0.146456	0.237772	NA	NA	0.980513
ENSG00000233621	1	RP11-422J8.1	37920480	rs75785507	1	37939999	A	G	0.328032	-0.0548455	0.0249495	0.0279306	-0.414042	0.0355295	2.20276e-31	0.132464	0.0613211	0.03076	0.96086	20	0.863907
ENSG00000163875	1	MEAF6	37958176	rs11576892	1	38046446	C	T	0.055666	-0.00222181	0.0425777	0.958383	-0.279281	0.0488573	1.08895e-08	0.00795546	0.152461	0.958385	0.652721	7	0.997025
ENSG00000163879	1	DNALI1	38022520	rs10908355	1	38035286	T	G	0.583499	-0.0284351	0.026877	0.290067	-0.288458	0.0328723	1.70723e-18	0.0985762	0.0938495	0.29355	0.942865	20	0.980513
ENSG00000134697	1	GNL2	38032417	rs4653294	1	37963541	G	A	0.591451	-0.0320523	0.027447	0.242892	-0.174282	0.0265236	5.00343e-11	0.183911	0.159954	0.250238	0.853663	9	0.980513
ENSG00000116922	1	C1orf109	38147242	rs776051	1	38171706	C	T	0.471173	0.0179526	0.0245998	0.465521	0.183948	0.0328707	2.19227e-08	0.0975961	0.134865	0.469275	0.0260941	3	0.983146
ENSG00000204084	1	INPP5B	38326369	rs56023437	1	38353403	T	C	0.275348	0.0154789	0.0263554	0.556993	0.481456	0.0408543	4.67968e-32	0.0321502	0.054809	0.557482	0.2574	20	0.983146
ENSG00000183431	1	SF3A3	38422647	rs10890238	1	38445654	A	T	0.426441	0.0307152	0.0251434	0.221857	0.212085	0.0290445	2.83368e-13	0.144825	0.120201	0.228259	0.580003	7	0.980513
ENSG00000168653	1	NDUFS5	39491990	rs11205591	1	39501249	G	C	0.298211	-0.00500519	0.0284878	0.860533	-0.59388	0.0289564	1.77239e-93	0.00842795	0.0479707	0.860538	0.324278	18	0.995496
ENSG00000237624	1	OXCT2P1	39980628	rs3916164	1	40069939	A	G	0.295229	0.014517	0.0264776	0.583503	0.664226	0.0716609	1.87878e-20	0.0218555	0.039932	0.58416	0.394061	20	0.983511
ENSG00000182109	1	RP11-69E11.4	39987952	rs148588695	1	39852467	A	G	0.0397614	-0.130103	0.050691	0.0102702	-1.04752	0.104924	1.79786e-23	0.124201	0.049965	0.0129275	0.995519	15	0.812266
ENSG00000243970	1	PPIEL	39997510	rs148588695	1	39852467	A	G	0.0397614	-0.130103	0.050691	0.0102702	-1.14425	0.14392	1.85628e-15	0.113702	0.0465517	0.0145869	0.990036	8	0.812266
ENSG00000090621	1	PABPC4	40026488	rs755249	1	39995074	T	C	0.238569	0.0516932	0.029516	0.079884	-0.233955	0.0364656	1.4011e-10	-0.220954	0.130777	0.0911154	0.979945	20	0.980513
ENSG00000084072	1	PPIE	40157854	rs7518431	1	40214944	G	A	0.357853	0.0130097	0.0254465	0.609171	1.18262	0.0621025	7.50657e-81	0.0110007	0.0215248	0.6093	0.243776	20	0.983511
ENSG00000198754	1	OXCT2	40235195	rs41267037	1	40226103	A	G	0.0367793	0.00865214	0.0630041	0.890773	-0.938652	0.147335	1.87946e-10	-0.00921762	0.0671375	0.890798	0.888658	6	0.995496
ENSG00000043514	1	TRIT1	40306723	rs137882240	1	40346661	A	G	0.101392	0.0030182	0.0406726	0.940845	-0.897362	0.0858446	1.41468e-25	-0.00336341	0.0453258	0.940847	0.65871	14	0.997025
ENSG00000168389	1	MFSD2A	40420802	rs3131706	1	40413098	C	T	0.567594	-0.0443581	0.0249635	0.0755823	-0.230594	0.0345206	2.39118e-11	0.192365	0.112022	0.0859425	0.835454	15	0.980513
ENSG00000228477	1	RP3-342P20.2	40428352	rs3131703	1	40419681	G	A	0.594433	-0.044886	0.0249024	0.071471	-0.273418	0.0471902	6.87473e-09	0.164166	0.0953837	0.08523	0.942884	10	0.980513
ENSG00000131238	1	PPT1	40538379	rs3131650	1	40555723	G	T	0.758449	-0.0244247	0.0282678	0.387562	-0.163493	0.0247911	4.25775e-11	0.149393	0.174377	0.391597	0.151986	20	0.983146
ENSG00000259943	1	RP1-39G22.7	40722099	rs34278452	1	40588662	C	T	0.0805169	0.0717334	0.0423809	0.0905336	-0.365343	0.0641351	1.2232e-08	-0.196345	0.121015	0.1047	0.205743	7	0.980513
ENSG00000187815	1	ZFP69	40942887	rs11208254	1	40959506	T	G	0.328032	-0.0321859	0.0268574	0.230762	-0.338416	0.0450458	5.79179e-14	0.0951075	0.0803654	0.236636	0.365662	18	0.980513
ENSG00000238287	1	RP11-656D10.3	40958829	rs11208254	1	40959506	T	G	0.328032	-0.0321859	0.0268574	0.230762	-0.7563	0.06122	4.64568e-35	0.0425571	0.0356783	0.232948	0.341145	20	0.980513
ENSG00000164002	1	EXO5	40974413	rs6699445	1	40989620	T	C	0.191849	0.0371213	0.0311695	0.233673	0.390213	0.0483071	6.59708e-16	0.0951309	0.0807417	0.238712	0.606193	12	0.980513
ENSG00000010803	1	SCMH1	41492872	rs1316274	1	41793658	A	G	0.222664	-0.0161384	0.0293309	0.58217	-0.160631	0.0266371	1.636e-09	0.100469	0.183356	0.583731	NA	NA	0.983511
ENSG00000235358	1	RP11-399E6.1	41708045	rs111309254	1	41736000	G	A	0.117296	-0.0383766	0.0380947	0.313743	0.882623	0.0932636	2.97112e-21	-0.0434802	0.0434046	0.316469	0.457901	16	0.983058
ENSG00000066185	1	ZMYND12	42896000	rs60114523	1	43038628	G	A	0.162028	-0.0303367	0.0384611	0.43025	-0.458245	0.0652005	2.09155e-12	0.0662019	0.0844582	0.433133	0.860158	6	0.983146
ENSG00000164008	1	C1orf50	43232940	rs61775634	1	43233484	A	G	0.253479	-0.0229391	0.0257583	0.37317	-0.597034	0.0566819	6.08196e-26	0.0384218	0.0432977	0.374871	0.654832	20	0.983146
ENSG00000177868	1	CCDC23	43272723	rs56361642	1	43281980	C	A	0.294235	-0.0252328	0.0254198	0.320883	0.382695	0.0407746	6.25464e-21	-0.0659345	0.0667936	0.323575	0.679459	20	0.983146
ENSG00000164010	1	ERMAP	43282795	rs11581978	1	43302515	T	A	0.164016	-0.0457589	0.034344	0.182739	-0.439641	0.0474264	1.862e-20	0.104082	0.0789211	0.18723	0.738144	5	0.980513
ENSG00000227533	1	SLC2A1-AS1	43424720	rs3754226	1	43424812	G	C	0.164016	0.00797091	0.0286243	0.780655	0.882506	0.0758423	2.70182e-31	0.00903213	0.0324445	0.780715	0.966572	13	0.993954
ENSG00000186973	1	FAM183A	43610824	rs519789	1	43580261	A	G	0.0974155	0.020943	0.0337838	0.535314	0.606059	0.0760282	1.56755e-15	0.034556	0.0559117	0.536545	0.820454	20	0.983146
ENSG00000117395	1	EBNA1BP2	43629846	rs1010620	1	43636974	T	C	0.28827	-0.00518449	0.0283175	0.854732	0.18843	0.0290503	8.79501e-11	-0.0275141	0.150341	0.854789	0.789652	17	0.995496
ENSG00000066056	1	TIE1	43766664	rs3120124	1	43764165	G	C	0.619284	0.00910184	0.0259082	0.725356	0.137206	0.0227205	1.55191e-09	0.066337	0.189146	0.7258	0.409119	10	0.991896
ENSG00000237950	1	RP11-7O11.3	44410042	rs34830883	1	44405339	C	T	0.746521	-0.0545437	0.0285151	0.0557738	0.403448	0.0716437	1.7884e-08	-0.135194	0.0746446	0.0701148	0.206247	11	0.980513
ENSG00000159214	1	CCDC24	44457031	rs75862497	1	44460639	G	A	0.054672	-0.0580427	0.0621631	0.35045	0.420365	0.0637424	4.25981e-11	-0.138077	0.149354	0.355228	0.286851	5	0.983146
ENSG00000198520	1	C1orf228	45140364	rs6678831	1	45137703	A	G	0.390656	0.00425423	0.0247606	0.863583	0.323359	0.0500947	1.08253e-10	0.0131564	0.0766002	0.863631	0.429447	7	0.995496
ENSG00000142937	1	RPS8	45240923	rs12120833	1	45241285	G	C	0.0954274	-0.0719596	0.0345832	0.037455	-0.304295	0.0378666	9.28392e-16	0.23648	0.117398	0.0439742	0.490598	13	0.94587
ENSG00000222009	1	BTBD19	45274154	rs16832249	1	45285048	C	A	0.177932	0.0544976	0.0325687	0.0942649	-0.227276	0.0409737	2.90812e-08	-0.239786	0.149679	0.109154	NA	NA	0.980513
ENSG00000126088	1	UROD	45477819	rs12749939	1	45478433	T	C	0.212724	-0.0269623	0.0283701	0.341922	-0.143081	0.0256488	2.42652e-08	0.188441	0.201137	0.348821	0.245531	4	0.983146
ENSG00000132781	1	MUTYH	45794835	rs2492841	1	45894891	T	G	0.469185	-0.0182387	0.0248516	0.463005	-0.140326	0.0255413	3.92747e-08	0.129974	0.178672	0.466955	0.0790087	3	0.983146
ENSG00000086015	1	MAST2	46252659	rs7515491	1	46355079	G	A	0.44831	0.0162265	0.0247776	0.51254	0.185505	0.0260933	1.16632e-12	0.087472	0.134134	0.514321	0.278827	15	0.983146
ENSG00000173660	1	UQCRH	46769303	rs41292543	1	46774783	G	A	0.117296	-0.0236194	0.0467765	0.6136	-0.276147	0.0346915	1.71919e-15	0.085532	0.16973	0.614312	0.697174	12	0.983511
ENSG00000232022	1	RP5-1109J22.1	46897801	rs55646923	1	46882753	T	C	0.631213	0.0150634	0.0253794	0.552828	-0.332931	0.0594486	2.13956e-08	-0.0452448	0.0766571	0.555041	0.981375	12	0.983146
ENSG00000142961	1	MOB3C	47073387	rs7552833	1	47083025	C	A	0.26839	-0.0460658	0.0285776	0.106972	-0.275558	0.0499936	3.55044e-08	0.167173	0.108052	0.121827	0.121745	5	0.980513
ENSG00000142973	1	CYP4B1	47223510	rs35333582	1	47282888	T	C	0.128231	0.00113778	0.0348738	0.973973	-0.272846	0.0406532	1.92567e-11	-0.00417004	0.127816	0.973973	0.349235	5	0.999599
ENSG00000162368	1	CMPK1	47799469	rs17103168	1	47848521	G	A	0.2833	-0.00780896	0.028532	0.784321	-0.166039	0.0257884	1.20642e-10	0.0470309	0.171994	0.784512	0.684728	12	0.994888
ENSG00000272491	1	RP5-1024N4.4	48693560	rs2275309	1	48937691	T	A	0.428429	0.0253973	0.0252993	0.31544	0.594758	0.0524067	7.51151e-30	0.0427019	0.0427032	0.317325	0.372995	20	0.983146
ENSG00000085832	1	EPS15	51819935	rs151129349	1	51999831	A	G	0.0506958	0.0701207	0.071238	0.32496	0.484894	0.0562636	6.79846e-18	0.14461	0.14787	0.328095	0.537133	11	0.983146
ENSG00000227742	1	CALR4P	52027538	rs10888723	1	52033462	G	A	0.0457256	0.0245701	0.0706666	0.728073	0.436965	0.0625341	2.79571e-12	0.056229	0.161921	0.728395	NA	NA	0.991896
ENSG00000078618	1	NRD1	52254863	rs6662110	1	52334858	A	G	0.909543	0.0381255	0.056406	0.499096	-0.397188	0.0580246	7.63852e-12	-0.0959885	0.142704	0.501176	0.75645	11	0.983146
ENSG00000154222	1	CC2D1B	52811395	rs72899815	1	52834100	A	C	0.0506958	0.050939	0.0528645	0.335259	0.574033	0.0609302	4.46159e-21	0.0887388	0.0925736	0.337772	0.854106	20	0.983146
ENSG00000134748	1	PRPF38A	52870236	rs11805462	1	53003821	T	C	0.0506958	0.0570802	0.0528606	0.280219	0.310758	0.047539	6.28017e-11	0.183681	0.172407	0.286701	NA	NA	0.980513
ENSG00000134744	1	ZCCHC11	52873954	rs11805462	1	53003821	T	C	0.0506958	0.0570802	0.0528606	0.280219	0.430192	0.0391667	4.58277e-28	0.132685	0.123469	0.282534	0.851121	20	0.980513
ENSG00000116157	1	GPX7	53068044	rs12089784	1	53068430	A	G	0.579523	8.83386e-05	0.0247465	0.997152	-0.434655	0.0273395	6.50015e-57	-0.000203238	0.0569337	0.997152	0.457666	20	0.999599
ENSG00000235563	1	RP11-334A14.8	53580248	rs1288403	1	53555783	C	A	0.898608	0.054815	0.0398207	0.168653	-0.308121	0.0525661	4.58464e-09	-0.177901	0.132753	0.180217	0.100202	4	0.980513
ENSG00000162384	1	C1orf123	53679771	rs12136837	1	53692488	G	A	0.316103	0.0128326	0.0252101	0.610734	-0.189944	0.0234227	5.08656e-16	-0.0675599	0.132985	0.611435	0.984084	19	0.983511
ENSG00000081870	1	HSPB11	54382247	rs7547247	1	54410190	C	T	0.127237	-0.0220737	0.0371798	0.552712	-0.357505	0.065567	4.96632e-08	0.0617438	0.104613	0.555048	0.389435	3	0.983146
ENSG00000116205	1	TCEANC2	54519260	rs7524477	1	54562444	G	A	0.026839	0.0196468	0.0662526	0.766814	0.49064	0.0734133	2.33681e-11	0.0400432	0.135166	0.767037	0.933195	8	0.993954
ENSG00000215883	1	CYB5RL	54638009	rs140708162	1	54620197	A	G	0.0437376	0.0196625	0.0561762	0.726327	-1.44551	0.175889	2.06413e-16	-0.0136025	0.0388978	0.726565	0.711391	3	0.991896
ENSG00000198711	1	SSBP3-AS1	54703710	rs13571	1	54681920	C	G	0.792247	0.000271114	0.0270808	0.992012	-0.352983	0.0579821	1.14481e-09	-0.000768065	0.0767199	0.992012	0.877803	6	0.999599
ENSG00000184313	1	MROH7	55107463	rs1368883	1	55075452	A	G	0.538767	-0.0412226	0.0246902	0.0949992	0.352507	0.0377153	9.05851e-21	-0.116941	0.0711505	0.100264	0.26665	20	0.980513
ENSG00000243725	1	TTC4	55181495	rs1368883	1	55075452	A	G	0.538767	-0.0412226	0.0246902	0.0949992	0.237554	0.0376121	2.68597e-10	-0.173529	0.107505	0.106495	0.29468	16	0.980513
ENSG00000143001	1	TMEM61	55446465	rs2059689	1	55445286	T	C	0.765408	-0.0424994	0.0282921	0.133054	-0.187777	0.0316248	2.89152e-09	0.226329	0.155416	0.145314	0.153536	4	0.980513
ENSG00000162402	1	USP24	55532032	rs78736316	1	55536526	A	G	0.161034	0.0167558	0.0373311	0.653546	-0.267342	0.0433255	6.8053e-10	-0.0626755	0.140007	0.654398	0.378292	15	0.990421
ENSG00000162600	1	OMA1	58881056	rs12139475	1	59005187	A	G	0.196819	-0.0365304	0.0353957	0.302045	0.236002	0.0399217	3.38769e-09	-0.154789	0.152249	0.309306	0.356755	4	0.980868
ENSG00000232453	1	RP4-794H19.1	59348540	rs3015311	1	59362218	G	C	0.473161	0.0141584	0.0245792	0.564594	0.301195	0.0506853	2.80782e-09	0.0470074	0.0819881	0.566411	0.41537	3	0.983511
[truncated: 5,227 more rows]

## Sheet: blood_CDI
probeID	ProbeChr	Gene	Probe_bp	topSNP	topSNP_chr	topSNP_bp	A1	A2	Freq	b_GWAS	se_GWAS	p_GWAS	b_eQTL	se_eQTL	p_eQTL	b_SMR	se_SMR	p_SMR	p_HEIDI	nsnp_HEIDI	qval_SMR
[truncated: 8,499 more rows]
